# Supplementary material for: Transcript profiling of two alfalfa genotypes with contrasting cell wall composition in stems using a cross-species platform: optimizing analysis by masking biased probes
Source: BMC Genomics. 2010 May 24;11:323. doi: 10.1186/1471-2164-11-323 (PMC2893600; doi:10.1186/1471-2164-11-323)
Supplement: Additional file 1 — Genes differentially expressed in ES and PES internodes of alfalfa genotypes 252 and 1283. A table listing genes (probe sets) that were differentially expressed in ES and PES internodes of alfalfa genotypes 252 and 1283. Also included are corresponding p-values, FDR values, and MapMan functional class and description. [file 1471-2164-11-323-S1.TXT]

Probe_set_ID	Dm ES_P-Value	Dm ES_BH Q-Value	Log2(ES(252/1283))	Dm PES_P-Value	Dm PES_BH Q-Value	Log(PES(252/1283))	MapMan_Class	DESCRIPTION
Mtr.17409.1.S1_s_at	9.71E-09	0.0002582	-6.3	6.87E-07	0.002457	-6.2	transport.amino acids	amino acid transporter family protein similar to unknown protein [Arabidopsis thaliana] (TAIR:AT1G08230.2); similar to Os05g0586500 [Oryza sativa (japonica cultivar-group)] (GB:NP_001056462.1); similar to Os01g0621200 [Oryza sativa (japonica cultivar-gr
Mtr.52036.1.S1_at	1.58E-08	0.0002582	-6	9.44E-07	0.002702	-6.1	protein.degradation	SPPA (signal peptide peptidase); protease IV/ serine-type endopeptidase Encodes a putative protease SppA (SppA). similar to signal peptide peptidase SppA, 67K type [Solibacter usitatus Ellin6076] (GB:YP_829050.1); similar to Os02g0728100 [Oryza sativa (j
Mtr.15631.1.S1_at	4.24E-08	0.0004553	2.8	5.16E-05	0.007877	2.7	not assigned.unknown	not assigned.unknown
Mtr.34603.1.S1_s_at	9.49E-08	0.0008142	4.1	0.0001713	0.01121	3.4	not assigned.unknown	not assigned.unknown
Mtr.12333.1.S1_at	1.74E-07	0.001143	-6.7	4.35E-07	0.002335	-7.4	not assigned.unknown	not assigned.unknown
Mtr.32916.1.S1_at	1.86E-07	0.001143	-2	9.35E-06	0.005302	-2.1	not assigned.unknown	not assigned.unknown
Mtr.14537.1.S1_at	3.80E-07	0.002038	-4.3	1.41E-08	0.000202	-4.3	not assigned.unknown	not assigned.unknown
Mtr.31407.1.S1_at	4.34E-07	0.002071	1			0	transport.misc	emp24/gp25L/p24 family protein similar to emp24/gp25L/p24 family protein [Arabidopsis thaliana] (TAIR:AT1G57620.1); similar to Os06g0210100 [Oryza sativa (japonica cultivar-group)] (GB:NP_001057112.1); similar to emp24 protein [Hyacinthus orientalis] (GB
Mtr.39489.1.S1_at	8.96E-07	0.003416	-1.9	0.0001454	0.01082	-1.7	not assigned.no ontology	TGD2 (TRIGALACTOSYLDIACYLGLYCEROL2) Encodes a permease-like component of an ABC transporter involved in lipid transfer from ER to chloroplast. A phosphatidic acid-binding protein with a predicted mycobacterial cell entry domain. It is tethered to the inn
Mtr.10263.1.S1_at	9.55E-07	0.003416	-1.3			0	not assigned.unknown	similar to unknown protein [Arabidopsis thaliana] (TAIR:AT1G11200.1); similar to unknown [Medicago sativa] (GB:AAZ32885.1); similar to Os07g0506000 [Oryza sativa (japonica cultivar-group)] (GB:NP_001059733.1); contains InterPro domain Protein of unknown f
Mtr.13420.1.S1_at	1.35E-06	0.004448	1.2			0	not assigned.no ontology.pentatricopeptide (PPR) repeat-containing protein	pentatricopeptide (PPR) repeat-containing protein similar to pentatricopeptide (PPR) repeat-containing protein [Arabidopsis thaliana] (TAIR:AT5G66520.1); similar to Tetratricopeptide-like helical [Medicago truncatula] (GB:ABD32557.1); contains InterPro d
Mtr.7216.1.S1_at	1.52E-06	0.00465	-4.1	0.000142	0.01072	-3.5	not assigned.unknown	not assigned.unknown
Mtr.20470.1.S1_s_at	1.76E-06	0.00477	-1.6	0.0001589	0.01107	-1.8	nucleotide metabolism.synthesis.pyrimidine.aspartate transcarbamoylase	aspartate carabmoyltransferase, chloroplast / aspartate transcarbamylase / ATCase (PYRB) Identical to Aspartate carbamoyltransferase, chloroplast precursor (EC 2.1.3.2) (Aspartate transcarbamylase) (ATCase) (PYRB) [Arabidopsis Thaliana] (GB:P49077;GB:Q9
Mtr.44130.1.S1_s_at	1.86E-06	0.00477	-4.3	3.47E-06	0.004171	-3.8	transport.amino acids	amino acid transporter family protein similar to unknown protein [Arabidopsis thaliana] (TAIR:AT1G08230.2); similar to Os05g0586500 [Oryza sativa (japonica cultivar-group)] (GB:NP_001056462.1); similar to Os01g0621200 [Oryza sativa (japonica cultivar-gr
Mtr.35897.1.S1_at	1.95E-06	0.00477	-4.9	3.85E-05	0.007129	-5.1	not assigned.unknown	not assigned.unknown
Mtr.3176.1.S1_at	2.00E-06	0.00477	-4.1	7.03E-08	0.0007537	-4.1	not assigned.unknown	not assigned.unknown
Mtr.25915.1.S1_at	2.16E-06	0.004873	-4.1	9.20E-07	0.002702	-4.6	DNA.synthesis/chromatin structure.retrotransposon/transposase.hat-like transposase	Swiss-Prot: Homolog to TRAC9_MAIZE (4e-19): DNArecombination;DNA-binding;Transposableelement;Transposition,Putative AC9 transposase.||Gene Ontology: Homolog to GO_ID:45118 (1e-21): TAIR|gene:2096043 SPTR:Q9LZN8 symbol:AT3G62520.1 [GO:0000004
Mtr.46588.1.S1_at	2.45E-06	0.005255	3.4	1.98E-05	0.006003	3.4	not assigned.unknown	similar to fructose-6-phosphate 2-kinase-related / fructose-2,6-bisphosphatase-related [Arabidopsis thaliana] (TAIR:AT3G30200.1); similar to IMP dehydrogenase/GMP reductase [Medicago truncatula] (GB:ABE87262.1)
Mtr.25204.1.S1_at	2.81E-06	0.005659	2			0	signalling.calcium	IQD33 (IQ-domain 33); calmodulin binding similar to IQD3 (IQ-domain 3), calmodulin binding [Arabidopsis thaliana] (TAIR:AT3G52290.1); similar to IQD4 (IQ-domain 4), calmodulin binding [Arabidopsis thaliana] (TAIR:AT2G26410.1); similar to Os05g0123200 [O
Mtr.8497.1.S1_at	3.16E-06	0.005659	-1.8	1.51E-06	0.003187	-2.4	PS.lightreaction.photosystem I.LHC-I	LHCA4 (Photosystem I light harvesting complex gene 4); chlorophyll binding Encodes a chlorophyll a/b-binding protein that is more similar to the PSI Cab proteins than the PSII cab proteins. The predicted protein is about 20 amino acids shorter than most
Mtr.19163.1.S1_at	3.30E-06	0.005659	-1.1			0	not assigned.unknown	similar to Os06g0149500 [Oryza sativa (japonica cultivar-group)] (GB:NP_001056817.1)
Msa.2519.1.S1_at	3.57E-06	0.0059	-2.3			0	stress.abiotic.heat	HSP70 (heat shock protein 70); ATP binding similar to heat shock cognate 70 kDa protein 3 (HSC70-3) (HSP70-3) [Arabidopsis thaliana] (TAIR:AT3G09440.1); similar to heat shock cognate 70 kDa protein 2 (HSC70-2) (HSP70-2) [Arabidopsis thaliana] (TAIR:AT5G
Mtr.45623.1.S1_s_at	3.88E-06	0.00598	1.2			0	not assigned.no ontology	proton extrusion protein-related similar to heme binding protein cemA [Guillardia theta] (GB:NP_050727.1); similar to Os08g0224300 [Oryza sativa (japonica cultivar-group)] (GB:NP_001061276.1); contains InterPro domain CemA; (InterPro:IPR004282)
Mtr.15904.1.S1_at	4.08E-06	0.006033	-3.5	0.0003874	0.01439	-3.1	not assigned.unknown	not assigned.unknown
Msa.2348.1.S1_at	4.86E-06	0.006734	-3.6	0.0001957	0.01159	-2.9	stress.biotic	disease resistance protein (TIR-NBS-LRR class), putative similar to disease resistance protein (TIR-NBS-LRR class), putative [Arabidopsis thaliana] (TAIR:AT5G17680.1); similar to TIR-NBS type disease resistance protein [Populus trichocarpa] (GB:ABF81459
Mtr.44129.1.S1_at	6.33E-06	0.007905	-2.6	0.0003948	0.01439	-2	transport.amino acids	amino acid transporter family protein similar to unknown protein [Arabidopsis thaliana] (TAIR:AT1G08230.2); similar to Os05g0586500 [Oryza sativa (japonica cultivar-group)] (GB:NP_001056462.1); similar to Os01g0621200 [Oryza sativa (japonica cultivar-gr
Msa.2359.1.S1_at	6.45E-06	0.007905	4	0.0001968	0.01159	3.3	not assigned.unknown	not assigned.unknown
Msa.1921.1.S1_at	7.19E-06	0.008572	-3	1.16E-05	0.005302	-3.3	misc.misc2	dienelactone hydrolase family protein similar to dienelactone hydrolase family protein [Arabidopsis thaliana] (TAIR:AT3G23570.1); similar to 'putative endo-1,3;1,4-beta-D-glucanase' [Oryza sativa (japonica cultivar-group)] (GB:AAU10802.1); similar to Os
Mtr.12231.1.S1_at	8.23E-06	0.009552	-2.2	0.0001555	0.01102	-2.2	not assigned.unknown	not assigned.unknown
Mtr.40872.1.S1_at	8.97E-06	0.01013	1.6	1.07E-05	0.005302	1.4	not assigned.unknown	similar to unknown protein [Arabidopsis thaliana] (TAIR:AT5G48790.1); similar to unnamed protein product [Ostreococcus tauri] (GB:CAL50320.1); similar to Os02g0117100 [Oryza sativa (japonica cultivar-group)] (GB:NP_001045684.1)
Mtr.40416.1.S1_at	1.02E-05	0.01082	-1.3			0	not assigned.no ontology	NC domain-containing protein similar to NC domain-containing protein [Arabidopsis thaliana] (TAIR:AT5G16360.1); similar to Os05g0310600 [Oryza sativa (japonica cultivar-group)] (GB:NP_001055158.1); similar to unknown protein [Oryza sativa (japonica culti
Mtr.2288.1.S1_at	1.09E-05	0.01082	3.6	0.0005688	0.01637	2	misc.gluco-, galacto- and mannosidases	glycosyl hydrolase family 1 protein similar to glycosyl hydrolase family 1 protein [Arabidopsis thaliana] (TAIR:AT4G22100.1); similar to Glycoside hydrolase, family 1 [Medicago truncatula] (GB:ABE85054.1); contains InterPro domain 6-phospho-beta-galacto
Mtr.39331.1.S1_at	1.12E-05	0.01082	1.2	2.02E-05	0.006003	1.7	not assigned.unknown	not assigned.unknown
Mtr.28048.1.S1_at	1.14E-05	0.01082	-1.2			0	not assigned.unknown	not assigned.unknown
Mtr.38984.1.S1_at	1.31E-05	0.01102	1.4			0	protein.degradation.ubiquitin.E3.SCF.FBOX	F-box family protein similar to F-box family protein (FBL13) [Arabidopsis thaliana] (TAIR:AT5G53840.1); similar to Cyclin-like F-box; FBD [Medicago truncatula] (GB:ABE92019.1); contains InterPro domain FBD-like; (InterPro:IPR006566); contains InterPro do
Msa.2707.1.S1_at	1.32E-05	0.01102	1			0	not assigned.no ontology	chloroplast outer membrane protein-related similar to chloroplast outer membrane protein-related [Arabidopsis thaliana] (TAIR:AT3G48620.1); similar to Os02g0196300 [Oryza sativa (japonica cultivar-group)] (GB:NP_001046192.1); similar to Os05g0510200 [Or
Mtr.42953.1.S1_at	1.34E-05	0.01102	-2	1.93E-05	0.006003	-1.9	stress.abiotic.heat	ATJ3 (Arabidopsis thaliana DnaJ homologue 3) homologous to the co-chaperon DNAJ protein from E coli Identical to Chaperone protein dnaJ 3 (AtJ3) (AtDjA3) (ATJ3) [Arabidopsis Thaliana] (GB:Q94AW8;GB:O22663;GB:Q42530); similar to ATJ2 (Arabidopsis thaliana
Mtr.42953.1.S1_at	1.34E-05	0.01102	-2	1.93E-05	0.006003	-1.9	RNA.regulation of transcription.C2H2 zinc finger family	C2H2, DNAJ heat shock N-terminal domain-containing protein, contains Pfam domains PF00226: DnaJ domain and PF00096: Zinc finger, C2H2 type
Mtr.40586.1.S1_at	1.34E-05	0.01102	1.5			0	Co-factor and vitamine metabolism.folate & vitamine K.folate	ATGGH2 (GAMMA-GLUTAMYL HYDROLASE 2); gamma-glutamyl hydrolase The Arabidopsis protein AtGGH2 is a gamma-glutamyl hydrolase acting specifically on monoglutamates. The enzyme is involved in the tetrahydrofolate metabolism and located to the vacuole. Identi
Mtr.40586.1.S1_at	1.34E-05	0.01102	1.5			0	protein.degradation	ATGGH2 (GAMMA-GLUTAMYL HYDROLASE 2); gamma-glutamyl hydrolase The Arabidopsis protein AtGGH2 is a gamma-glutamyl hydrolase acting specifically on monoglutamates. The enzyme is involved in the tetrahydrofolate metabolism and located to the vacuole. Identi
Msa.362.1.S1_at	1.46E-05	0.01166	2	0.0002003	0.01163	2.2	not assigned.unknown	similar to unknown protein [Arabidopsis thaliana] (TAIR:AT1G74450.1); similar to Protein of unknown function DUF793 [Medicago truncatula] (GB:ABE83157.1); contains InterPro domain Protein of unknown function DUF793; (InterPro:IPR008511)
Mtr.12639.1.S1_at	1.47E-05	0.01166	-2	3.06E-06	0.003984	-1.8	cell.organisation	ADF6 (ACTIN DEPOLYMERIZING FACTOR 6); actin binding Encodes actin depolymerizing factor 6 (ADF6). Identical to Actin-depolymerizing factor 6 (ADF-6) (AtADF6) (ADF6) [Arabidopsis Thaliana] (GB:Q9ZSK2;GB:Q93VZ4;GB:Q9SJX6); similar to ADF1 (ACTIN DEPOLYMERI
Mtr.17513.1.S1_s_at	1.63E-05	0.01166	3.2	0.0001569	0.01105	3	RNA.regulation of transcription.bZIP transcription factor family	bZIP family transcription factor (TGA1) Identical to Transcription factor TGA1 (DNA-binding protein TGA1a-like protein) (AtbZIP47) (TGA1) [Arabidopsis Thaliana] (GB:Q39237;GB:Q8LBQ9;GB:Q9FJP4); similar to TGA4 (TGACG MOTIF-BINDING FACTOR 4), DNA binding
Mtr.33106.1.S1_at	1.64E-05	0.01166	1.7			0	not assigned.no ontology	yrdC protein-related similar to yrdC protein, putative, expressed [Oryza sativa (japonica cultivar-group)] (GB:ABF94505.1); contains InterPro domain SUA5/yciO/yrdC, N-terminal; (InterPro:IPR006070)
Mtr.11743.1.S1_at	1.68E-05	0.01166	1.1			0	cell.organisation	VLN3 (VILLIN 3); actin binding Encodes a protein with high homology to animal villin. Identical to Villin-3 (VLN3) [Arabidopsis Thaliana] (GB:O81645;GB:Q9LEA4;GB:Q9SCN1); similar to villin, putative [Arabidopsis thaliana] (TAIR:AT5G57320.1); similar to V
Mtr.30238.1.S1_at	1.68E-05	0.01166	-1.2			0	not assigned.unknown	not assigned.unknown
Mtr.32778.1.S1_at	1.77E-05	0.01166	1.1	0.0003594	0.01414	1.4	not assigned.unknown	not assigned.unknown
Mtr.37847.1.S1_at	1.78E-05	0.01166	6	0.0001971	0.01159	4.2	misc.UDP glucosyl and glucoronyl transferases	UDP-glucoronosyl/UDP-glucosyl transferase family protein similar to UDP-glucoronosyl/UDP-glucosyl transferase family protein [Arabidopsis thaliana] (TAIR:AT1G22340.1); similar to transcription factor/ transferase, transferring glycosyl groups [Arabidops
Mtr.37847.1.S1_at	1.78E-05	0.01166	6	0.0001971	0.01159	4.2	RNA.regulation of transcription.bHLH,Basic Helix-Loop-Helix family	bHLH, UDP-glucoronosyl/UDP-glucosyl transferase family protein, contains Pfam profile: PF00201 UDP-glucoronosyl and UDP-glucosyl transferase
Mtr.50481.1.S1_s_at	1.83E-05	0.01166	5.3	4.92E-06	0.00421	4.5	not assigned.unknown	similar to unknown protein [Arabidopsis thaliana] (TAIR:AT2G04135.1); similar to Integrase, catalytic re (GB:ABE86211.1)
Mtr.34715.1.S1_at	1.83E-05	0.01166	1.3	0.0009475	0.01927	1.2	protein.degradation.ubiquitin.E3.RING	U-box domain-containing protein similar to armadillo/beta-catenin repeat family protein / U-box domain-containing family protein [Arabidopsis thaliana] (TAIR:AT1G67530.1); similar to bg55 [Bruguiera gymnorrhiza] (GB:BAB55653.1); contains InterPro domain
Mtr.17978.1.S1_at	1.84E-05	0.01166	-5.3			0	misc.gluco-, galacto- and mannosidases	glycosyl hydrolase family 1 protein similar to glycosyl hydrolase family 1 protein [Arabidopsis thaliana] (TAIR:AT5G44640.1); similar to glycosyl hydrolase family 1 protein [Arabidopsis thaliana] (TAIR:AT5G42260.1); similar to glycosyl hydrolase family
Mtr.42066.1.S1_at	1.90E-05	0.01166	1.7			0	misc.acid and other phosphatases	ATPAP15/PAP15 (purple acid phosphatase 15); acid phosphatase/ protein serine/threonine phosphatase similar to ATPAP13/PAP13, acid phosphatase [Arabidopsis thaliana] (TAIR:AT2G32770.3); similar to Metallophosphoesterase; Purple acid phosphatase, N-termin
Mtr.2472.1.S1_s_at	1.94E-05	0.01166	3.2	0.0001138	0.009592	2.8	cell.cycle.peptidylprolyl isomerase	ROF1 (ROTAMASE FKBP 1); FK506 binding / calmodulin binding / peptidyl-prolyl cis-trans isomerase Encodes a a high molecular weight member of the FK506 binding protein (FKBP) family. It has three FKBP12-like domains, tetratricopeptide repeats, and a puta
Mtr.40550.1.S1_at	1.97E-05	0.01166	-3.8	3.70E-06	0.00421	-3.8	misc.misc2	dienelactone hydrolase family protein similar to dienelactone hydrolase family protein [Arabidopsis thaliana] (TAIR:AT3G23570.1); similar to 'putative endo-1,3;1,4-beta-D-glucanase' [Oryza sativa (japonica cultivar-group)] (GB:AAU10802.1); similar to Os
Mtr.25755.1.S1_at	1.98E-05	0.01166	-1.1			0	not assigned.unknown	not assigned.unknown
Msa.452.1.S1_at	2.01E-05	0.01166	-3.8	2.07E-06	0.00334	-4.7	not assigned.unknown	not assigned.unknown
Mtr.43436.1.S1_at	2.25E-05	0.01268	1			0	Co-factor and vitamine metabolism.pantothenate.pantothenate kinase	ATPANK2 (PANTOTHENATE KINASE 2); pantothenate kinase Encodes a protein with pantothenate kinase activity. Identical to Pantothenate kinase 2 (EC 2.7.1.33) (Pantothenic acid kinase 2) [Arabidopsis Thaliana] (GB:Q8L5Y9;GB:O49372;GB:O49374); similar to ATCO
Mtr.12283.1.S1_at	2.57E-05	0.01379	-4.9	2.07E-05	0.006003	-5.1	cell.organisation	ADF4 (ACTIN DEPOLYMERIZING FACTOR 4); actin binding actin depolymerizing factor 4 (ADF4) mRNA, complete cds Identical to Actin-depolymerizing factor 4 (ADF-4) (AtADF4) (ADF4) [Arabidopsis Thaliana] (GB:Q9ZSK3;GB:Q94A13;GB:Q9FJE7); similar to ADF1 (ACTIN
Mtr.42261.1.S1_at	2.70E-05	0.01409	3.9	0.0001695	0.01121	3.4	PS.calvin cyle.rubisco interacting	RCA (RUBISCO ACTIVASE) Rubisco activase, a nuclear-encoded chloroplast protein that consists of two isoforms arising from alternative splicing in most plants. Required for the light activation of rubisco. Identical to Ribulose bisphosphate carboxylase/ox
Msa.1018.1.S1_at	2.71E-05	0.01409	1.8	1.78E-06	0.003187	1.7	not assigned.unknown	similar to HAD-superfamily phosphatase subfamily IIIC; TonB box, N-terminal [Medicago truncatula] (GB:ABD28541.1); contains InterPro domain HAD-superfamily phosphatase subfamily IIIC; (InterPro:IPR010033)
Mtr.38708.1.S1_at	2.76E-05	0.01409	-1			0	not assigned.unknown	Identical to Hypothetical protein At2g24330 [Arabidopsis Thaliana] (GB:Q9ZQ34); similar to unknown protein [Arabidopsis thaliana] (TAIR:AT4G31080.1); similar to Os02g0631000 [Oryza sativa (japonica cultivar-group)] (GB:NP_001047497.1); similar to Os04g067
Mtr.42457.1.S1_at	2.79E-05	0.01409	1.3			0	not assigned.unknown	similar to unknown protein [Oryza sativa (japonica cultivar-group)] (GB:AAT47007.1); similar to Os05g0468600 [Oryza sativa (japonica cultivar-group)] (GB:NP_001055800.1); contains domain Nucleotide-diphospho-sugar transferases (SSF53448)
Mtr.41684.1.S1_at	2.79E-05	0.01409	-1.2			0	lipid metabolism.TAG synthesis	TAG1 (TRIACYLGLYCEROL BIOSYNTHESIS DEFECT 1); diacylglycerol O-acyltransferase Encodes Acyl-CoA:diacylglycerol acyltransferase (DGAT) catalyzes the final step of the triacylglycerol synthesis pathway. An insertion mutation in the TAG1 gene results in al
Mtr.37812.1.S1_at	2.87E-05	0.01417	4.1	1.17E-08	0.000202	3.8	not assigned.unknown	not assigned.unknown
Mtr.35647.1.S1_at	2.93E-05	0.01428	-2.4	2.06E-05	0.006003	-3.3	not assigned.unknown	not assigned.unknown
Msa.353.1.S1_at	3.01E-05	0.01452	-2.5	9.49E-05	0.009218	-2.1	not assigned.unknown	not assigned.unknown
Mtr.25921.1.S1_at	3.09E-05	0.01472	2.1			0	not assigned.no ontology.pentatricopeptide (PPR) repeat-containing protein	binding similar to EMB2745 (EMBRYO DEFECTIVE 2745), binding [Arabidopsis thaliana] (TAIR:AT5G39710.1); similar to Putative crp1 protein [Oryza sativa (japonica cultivar-group)] (GB:AAL76193.1); similar to pentatricopeptide, putative, expressed [Oryza sa
Mtr.25921.1.S1_at	3.09E-05	0.01472	2.1			0	RNA.regulation of transcription.NAC domain transcription factor family	NAC, pentatricopeptide (PPR) repeat-containing protein, contains Pfam profile PF01535: PPR repeat
Mtr.22768.1.S1_s_at	3.19E-05	0.01495	1.2	0.0005548	0.01622	1.5	RNA.regulation of transcription.SNF7	SNF7 family protein similar to SNF7 family protein [Arabidopsis thaliana] (TAIR:AT2G19830.1); similar to CHMP family, member 7 [Danio rerio] (GB:AAH66676.1); similar to novel protein (zgc:73300) [Danio rerio] (GB:CAK04367.1); similar to Os01g0286000 [Or
Mtr.12863.1.S1_at	3.22E-05	0.01495	1.4			0	misc.acyl transferases	EMB2753 (EMBRYO DEFECTIVE 2753); binding similar to PREDICTED: similar to NMDA receptor regulated 1 isoform 5 [Bos taurus] (GB:XP_879817.1); similar to PREDICTED: NMDA receptor regulated 1 isoform 2 [Pan troglodytes] (GB:XP_001138279.1); similar to PREDI
Mtr.10292.1.S1_at	3.25E-05	0.01495	1.5			0	not assigned.unknown	binding / protein binding similar to hypothetical protein [Oryza sativa (japonica cultivar-group)] (GB:BAD46540.1); similar to Os06g0674800 [Oryza sativa (japonica cultivar-group)] (GB:NP_001058343.1); contains InterPro domain Armadillo-like helical; (In
Mtr.17513.1.S1_at	3.36E-05	0.01519	1			0	RNA.regulation of transcription.bZIP transcription factor family	bZIP family transcription factor (TGA1) Identical to Transcription factor TGA1 (DNA-binding protein TGA1a-like protein) (AtbZIP47) (TGA1) [Arabidopsis Thaliana] (GB:Q39237;GB:Q8LBQ9;GB:Q9FJP4); similar to TGA4 (TGACG MOTIF-BINDING FACTOR 4), DNA binding
Mtr.9183.1.S1_at	3.48E-05	0.01542	1.3	0.0002209	0.01191	1.9	not assigned.unknown	similar to unknown protein [Arabidopsis thaliana] (TAIR:AT1G48840.1); similar to unknown protein [Oryza sativa (japonica cultivar-group)] (GB:AAT01350.1); similar to Os10g0127700 [Oryza sativa (japonica cultivar-group)] (GB:NP_001064086.1); similar to Os0
Mtr.31557.1.S1_at	3.66E-05	0.0159	4.2	3.97E-07	0.002335	4	not assigned.no ontology	hAT dimerisation domain-containing protein similar to DNA binding / protein dimerization [Arabidopsis thaliana] (TAIR:AT3G22220.2); similar to Zinc finger, BED-type predicted; HAT dimerisation; Protein of unknown function DUF1544 [Medicago truncatula] (
Mtr.41660.1.S1_at	3.75E-05	0.01597	1.2			0	not assigned.unknown	not assigned.unknown
Mtr.12784.1.S1_at	3.79E-05	0.01597	2.7	1.43E-05	0.005965	2.3	protein.postranslational modification	shaggy-related protein kinase theta / ASK-theta (ASK8) Identical to Shaggy-related protein kinase theta (EC 2.7.11.1) (ASK-theta) (ASK8) [Arabidopsis Thaliana] (GB:Q96287;GB:P93731); similar to ATSK11 (Arabidopsis thaliana SHAGGY-related kinase 11), pro
Mtr.116.1.S1_s_at	3.88E-05	0.01615	2.4	8.77E-05	0.0092	2	not assigned.unknown	not assigned.unknown
Mtr.550.1.S1_at	4.17E-05	0.01642	3	1.94E-05	0.006003	3	not assigned.unknown	not assigned.unknown
Mtr.43428.1.S1_at	4.17E-05	0.01642	1.1			0	not assigned.unknown	not assigned.unknown
Mtr.40361.1.S1_at	4.22E-05	0.01646	-1.4	0.0008847	0.01887	-1.2	not assigned.unknown	similar to AGR_C_5039p, putative, expressed [Oryza sativa (japonica cultivar-group)] (GB:ABG21940.1); contains InterPro domain Iojap-related protein; (InterPro:IPR004394)
Mtr.14808.1.S1_at	4.50E-05	0.01725	-1.2	0.0004134	0.01453	-1.4	protein.synthesis.elongation	nascent polypeptide-associated complex (NAC) domain-containing protein Identical to Nascent polypeptide-associated complex subunit alpha-like protein 2 (NAC-alpha-like protein 2) (Alpha-NAC-like protein 2) [Arabidopsis Thaliana] (GB:Q94JX9;GB:Q9S7G0); s
Mtr.14808.1.S1_at	4.50E-05	0.01725	-1.2	0.0004134	0.01453	-1.4	RNA.regulation of transcription.NAC domain transcription factor family	NAC, nascent polypeptide associated complex alpha chain protein, putative / alpha-NAC, putative, similar to alpha-NAC, non-muscle form (Mus musculus) GI:1666690; contains Pfam profiles PF01849: NAC domain, PF00627: UBA/TS-N domain
Mtr.30034.1.S1_at	4.57E-05	0.01727	2.7			0	not assigned.unknown	not assigned.unknown
Mtr.28604.1.S1_at	4.72E-05	0.01727	-2.3	7.41E-05	0.008688	-2.1	not assigned.unknown	not assigned.unknown
Mtr.38546.1.S1_at	4.74E-05	0.01727	1.2	0.0002337	0.01212	2.4	cell wall.cell wall proteins.RGP	RGP1 (REVERSIBLY GLYCOSYLATED POLYPEPTIDE 1) reversibly glycosylated polypeptide possibly involved in plant cell wall synthesis similar to RGP3 (REVERSIBLY GLYCOSYLATED POLYPEPTIDE 3), alpha-1,4-glucan-protein synthase (UDP-forming) [Arabidopsis thaliana
Mtr.52359.1.S1_at	4.84E-05	0.01727	2.5	1.87E-05	0.006003	3.2	RNA.regulation of transcription.WRKY domain transcription factor family	WRKY33 (WRKY DNA-binding protein 33); transcription factor Member of the plant WRKY transcription factor family. Regulates the antagonistic relationship between defense pathways mediating responses to P. syringae and necrotrophic fungal pathogens. Ident
Mtr.10331.1.S1_at	4.90E-05	0.01727	5.4			0	secondary metabolism.phenylpropanoids	O-methyltransferase family 2 protein similar to ATOMT1 (O-METHYLTRANSFERASE 1) [Arabidopsis thaliana] (TAIR:AT5G54160.1); similar to Caffeic acid 3-O-methyltransferase 1 (S-adenosysl-L-methionine:caffeic acid 3-O-methyltransferase 1) (COMT-1) (CAOMT-1)
Mtr.10331.1.S1_at	4.90E-05	0.01727	5.4			0	misc.O- methyl transferases	O-methyltransferase family 2 protein similar to ATOMT1 (O-METHYLTRANSFERASE 1) [Arabidopsis thaliana] (TAIR:AT5G54160.1); similar to Caffeic acid 3-O-methyltransferase 1 (S-adenosysl-L-methionine:caffeic acid 3-O-methyltransferase 1) (COMT-1) (CAOMT-1)
Mtr.10331.1.S1_at	4.90E-05	0.01727	5.4			0	cell wall	O-methyltransferase family 2 protein similar to ATOMT1 (O-METHYLTRANSFERASE 1) [Arabidopsis thaliana] (TAIR:AT5G54160.1); similar to Caffeic acid 3-O-methyltransferase 1 (S-adenosysl-L-methionine:caffeic acid 3-O-methyltransferase 1) (COMT-1) (CAOMT-1)
Mtr.10331.1.S1_at	4.90E-05	0.01727	5.4			0	cell wall	O-methyltransferase family 2 protein similar to ATOMT1 (O-METHYLTRANSFERASE 1) [Arabidopsis thaliana] (TAIR:AT5G54160.1); similar to Caffeic acid 3-O-methyltransferase 1 (S-adenosysl-L-methionine:caffeic acid 3-O-methyltransferase 1) (COMT-1) (CAOMT-1)
Mtr.10429.1.S1_at	5.01E-05	0.01727	-2.2	6.12E-06	0.004392	-1.9	amino acid metabolism.degradation.aspartate family.lysine	ACAT2/EMB1276 (ACETOACETYL-COA THIOLASE 2, EMBRYO DEFECTIVE 1276); acetyl-CoA C-acetyltransferase Identical to Acetyl-CoA acetyltransferase, cytosolic 1 (EC 2.3.1.9) (Cytosolic acetoacetyl-CoA thiolase 1) (Thiolase 1) (AAT1) [Arabidopsis Thaliana] (GB:Q
Mtr.10429.1.S1_at	5.01E-05	0.01727	-2.2	6.12E-06	0.004392	-1.9	amino acid metabolism.degradation.aromatic aa.tryptophan	ACAT2/EMB1276 (ACETOACETYL-COA THIOLASE 2, EMBRYO DEFECTIVE 1276); acetyl-CoA C-acetyltransferase Identical to Acetyl-CoA acetyltransferase, cytosolic 1 (EC 2.3.1.9) (Cytosolic acetoacetyl-CoA thiolase 1) (Thiolase 1) (AAT1) [Arabidopsis Thaliana] (GB:Q
Mtr.10429.1.S1_at	5.01E-05	0.01727	-2.2	6.12E-06	0.004392	-1.9	secondary metabolism.isoprenoids.mevalonate pathway.acetyl-CoA C-acyltransferase	ACAT2/EMB1276 (ACETOACETYL-COA THIOLASE 2, EMBRYO DEFECTIVE 1276); acetyl-CoA C-acetyltransferase Identical to Acetyl-CoA acetyltransferase, cytosolic 1 (EC 2.3.1.9) (Cytosolic acetoacetyl-CoA thiolase 1) (Thiolase 1) (AAT1) [Arabidopsis Thaliana] (GB:Q
Mtr.52037.1.S1_at	5.07E-05	0.01727	-4.6	5.98E-07	0.002335	-4.8	protein.degradation	SPPA (signal peptide peptidase); protease IV/ serine-type endopeptidase Encodes a putative protease SppA (SppA). similar to signal peptide peptidase SppA, 67K type [Solibacter usitatus Ellin6076] (GB:YP_829050.1); similar to Os02g0728100 [Oryza sativa (j
Mtr.48895.1.S1_s_at	5.14E-05	0.01727	-1.5	0.0004553	0.01508	-1.2	not assigned.unknown	not assigned.unknown
Mtr.25939.1.S1_at	5.28E-05	0.01727	-2			0	hormone metabolism.auxin.induced-regulated-responsive-activated	auxin-responsive protein, putative similar to auxin-responsive protein, putative [Arabidopsis thaliana] (TAIR:AT2G21210.1); similar to auxin-induced SAUR-like protein [Capsicum annuum] (GB:AAM12778.1); contains InterPro domain Auxin responsive SAUR prot
Mtr.2944.1.S1_at	5.31E-05	0.01727	-1.2			0	not assigned.unknown	not assigned.unknown
Mtr.34427.1.S1_at	5.35E-05	0.01727	1.9	2.47E-07	0.002118	6.2	secondary metabolism.phenylpropanoids.lignin biosynthesis.HCT	transferase family protein At5g48930 has been shown to encode for the hydroxycinnamoyl-Coenzyme A shikimate/quinate hydroxycinnamoyltransferase (HCT) both synthesizing and catabolizing the hydroxycinnamoylesters (coumaroyl/caffeoyl shikimate and quinate)
Mtr.34427.1.S1_at	5.35E-05	0.01727	1.9	2.47E-07	0.002118	6.2	cell wall	transferase family protein At5g48930 has been shown to encode for the hydroxycinnamoyl-Coenzyme A shikimate/quinate hydroxycinnamoyltransferase (HCT) both synthesizing and catabolizing the hydroxycinnamoylesters (coumaroyl/caffeoyl shikimate and quinate)
Mtr.40517.1.S1_s_at	5.38E-05	0.01727	-3			0	misc.glutathione S transferases	ATGSTF7 (GLUTATHIONE S-TRANSFERASE 11); glutathione transferase Encodes glutathione transferase belonging to the phi class of GSTs. Naming convention according to Wagner et al. (2002). Identical to Glutathione S-transferase 11 (EC 2.5.1.18) (GST class-ph
Mtr.35455.1.S1_at	5.54E-05	0.01727	-1.1			0	not assigned.unknown	not assigned.unknown
Mtr.15331.1.S1_s_at	5.58E-05	0.01727	1.2	9.63E-05	0.009218	1.3	not assigned.unknown	similar to unknown protein [Arabidopsis thaliana] (TAIR:AT1G74450.1); similar to Protein of unknown function DUF793 [Medicago truncatula] (GB:ABE83157.1); contains InterPro domain Protein of unknown function DUF793; (InterPro:IPR008511)
Mtr.4.1.S1_at	5.62E-05	0.01727	-2.8			0	DNA.synthesis/chromatin structure	DEAD/DEAH box helicase, putative (RH10) Identical to DEAD-box ATP-dependent RNA helicase 10 (EC 3.6.1.-) (RH10) [Arabidopsis Thaliana] (GB:Q8GY84;GB:Q8LA24;GB:Q9FME1;GB:Q9ZS10); similar to DEAD/DEAH box helicase, putative [Arabidopsis thaliana] (TAIR:AT
Mtr.46966.1.S1_s_at	5.66E-05	0.01727	3	3.89E-06	0.00421	3.1	protein.postranslational modification	shaggy-related protein kinase theta / ASK-theta (ASK8) Identical to Shaggy-related protein kinase theta (EC 2.7.11.1) (ASK-theta) (ASK8) [Arabidopsis Thaliana] (GB:Q96287;GB:P93731); similar to ATSK11 (Arabidopsis thaliana SHAGGY-related kinase 11), pro
Mtr.42424.1.S1_at	5.85E-05	0.01727	1.7	3.84E-05	0.007129	2.1	not assigned.unknown	not assigned.unknown
Mtr.13242.1.S1_at	5.85E-05	0.01727	1.8	0.00019	0.01152	2.6	tetrapyrrole synthesis.magnesium chelatase	GUN5 (GENOMES UNCOUPLED 5) Encodes magnesium chelatase involved in plastid-to-nucleus signal transduction. similar to Mg protoporphyrin IX chelatase [Nicotiana tabacum] (GB:AAB97152.1); similar to protoporphyrin IX:Mg Chelatase [Antirrhinum majus] (GB:CA
Mtr.43883.1.S1_at	5.85E-05	0.01727	-2.2			0	not assigned.no ontology	COG: Homolog to lacZ (4e-12): COG3250
Mtr.11562.1.S1_at	5.92E-05	0.01727	2.5	2.25E-05	0.006151	2.7	misc.acid and other phosphatases	calcineurin-like phosphoesterase family protein similar to ATPAP24/PAP24 (purple acid phosphatase 24), acid phosphatase/ protein serine/threonine phosphatase [Arabidopsis thaliana] (TAIR:AT4G24890.1); similar to ATPAP27/PAP27 (purple acid phosphatase 27
Mtr.791.1.S1_at	6.05E-05	0.01727	1.1			0	lipid metabolism.FA synthesis and FA elongation.acyl coa ligase	ligase similar to acyl-activating enzyme 17 (AAE17) [Arabidopsis thaliana] (TAIR:AT5G23050.1); similar to acyl-activating enzyme 18, putative, expressed [Oryza sativa (japonica cultivar-group)] (GB:ABF99434.1); similar to Os03g0805500 [Oryza sativa (jap
Mtr.44670.1.S1_at	6.07E-05	0.01727	1.1			0	not assigned.unknown	not assigned.unknown
Mtr.33925.1.S1_at	6.13E-05	0.01727	1.6	0.0001583	0.01105	1.1	not assigned.unknown	similar to unknown protein [Oryza sativa (japonica cultivar-group)] (GB:AAT47007.1); similar to Os05g0468600 [Oryza sativa (japonica cultivar-group)] (GB:NP_001055800.1); contains domain Nucleotide-diphospho-sugar transferases (SSF53448)
Mtr.27818.1.S1_at	6.26E-05	0.01727	-1.3			0	not assigned.unknown	not assigned.unknown
Mtr.44232.1.S1_at	6.27E-05	0.01727	-1.7			0	not assigned.no ontology	signal peptidase Identical to Probable signal peptidase complex subunit 1 (EC 3.4.-.-) (Microsomal signal peptidase 12 kDa subunit) (SPase 12 kDa subunit) [Arabidopsis Thaliana] (GB:Q944J0;GB:Q7G9Y5); similar to signal peptidase [Arabidopsis thaliana] (T
Mtr.43733.1.S1_at	6.36E-05	0.01731	-1.3			0	redox.thioredoxin	ATH9 (thioredoxin H-type 9); thiol-disulfide exchange intermediate similar to thioredoxin family protein [Arabidopsis thaliana] (TAIR:AT2G40790.1); similar to thioredoxin h-like protein [Nicotiana tabacum] (GB:AAN63619.1); contains InterPro domain Thiore
Mtr.11277.1.S1_at	6.37E-05	0.01731	1.3			0	amino acid metabolism.degradation.branched-chain group.leucine	hydroxymethylglutaryl-CoA lyase, putative / 3-hydroxy-3-methylglutarate-CoA lyase, putative / HMG-CoA lyase, putative similar to MAM1 (2-isopropylmalate synthase 3), 2-isopropylmalate synthase [Arabidopsis thaliana] (TAIR:AT5G23010.1); similar to putati
Mtr.31328.1.S1_at	6.54E-05	0.01732	1.2			0	not assigned.unknown	similar to unknown protein [Arabidopsis thaliana] (TAIR:AT3G01940.1); similar to hypothetical protein [Oryza sativa (japonica cultivar-group)] (GB:BAC84797.1); similar to Os01g0923200 [Oryza sativa (japonica cultivar-group)] (GB:NP_001045237.1)
Mtr.26963.1.S1_at	6.62E-05	0.01732	1.1	7.39E-05	0.008688	1.4	not assigned.unknown	not assigned.unknown
Mtr.39631.1.S1_at	6.68E-05	0.01732	-3	0.0001652	0.01119	-3.5	not assigned.unknown	not assigned.unknown
Mtr.18605.1.S1_x_at	6.79E-05	0.01732	-3.2			0	not assigned.unknown	not assigned.unknown
Mtr.4693.1.S1_at	6.87E-05	0.01732	1.1			0	not assigned.unknown	similar to unknown protein [Arabidopsis thaliana] (TAIR:AT3G55860.1); similar to Os07g0484500 [Oryza sativa (japonica cultivar-group)] (GB:NP_001059650.1); similar to PREDICTED: similar to Y106G6H.15 [Macaca mulatta] (GB:XP_001093574.1); contains InterPro
Mtr.45174.1.S1_at	6.89E-05	0.01732	1.8			0	not assigned.unknown	not assigned.unknown
Mtr.13901.1.S1_at	7.05E-05	0.01732	-1.5	0.0002944	0.01302	-2.7	not assigned.unknown	unknown protein
Mtr.24593.1.S1_at	7.10E-05	0.01732	1.4	5.33E-05	0.007963	1.5	not assigned.unknown	not assigned.unknown
Mtr.40942.1.S1_at	7.19E-05	0.01732	2.8	6.81E-05	0.008503	3.2	secondary metabolism.phenylpropanoids.lignin biosynthesis.CCoAOMT	caffeoyl-CoA 3-O-methyltransferase, putative Identical to Probable caffeoyl-CoA O-methyltransferase At4g34050 (EC 2.1.1.104) (Trans-caffeoyl-CoA 3-O-methyltransferase) (CCoAMT) (CCoAOMT) [Arabidopsis Thaliana] (GB:O49499;GB:Q8L989); similar to caffeoyl-
Mtr.40942.1.S1_at	7.19E-05	0.01732	2.8	6.81E-05	0.008503	3.2	cell wall	caffeoyl-CoA 3-O-methyltransferase, putative Identical to Probable caffeoyl-CoA O-methyltransferase At4g34050 (EC 2.1.1.104) (Trans-caffeoyl-CoA 3-O-methyltransferase) (CCoAMT) (CCoAOMT) [Arabidopsis Thaliana] (GB:O49499;GB:Q8L989); similar to caffeoyl-
Mtr.25789.1.S1_at	7.19E-05	0.01732	1.6	8.31E-05	0.009056	1.4	not assigned.unknown	similar to unknown protein [Oryza sativa (japonica cultivar-group)] (GB:BAC84790.1); contains domain no description (G3D.3.40.50.150); contains domain S-adenosyl-L-methionine-dependent methyltransferases (SSF53335); contains domain CYTOCHROME C OXIDASE AS
Mtr.28277.1.S1_at	7.19E-05	0.01732	1.6	0.0003287	0.01363	1.2	not assigned.no ontology	oxidoreductase, 2OG-Fe(II) oxygenase family protein similar to oxidoreductase, 2OG-Fe(II) oxygenase family protein [Arabidopsis thaliana] (TAIR:AT2G48080.1); similar to Os05g0401500 [Oryza sativa (japonica cultivar-group)] (GB:NP_001055490.1); similar t
Mtr.31539.1.S1_at	7.22E-05	0.01732	-1.1			0	secondary metabolism.phenylpropanoids.lignin biosynthesis.CCoAOMT	CCoAMT (caffeoyl-CoA 3-O-methyltransferase); caffeoyl-CoA O-methyltransferase Encodes S-adenosyl-L-methionine: transcaffeoyl Coenzyme A 3-O-methyltransferase. Identical to Putative caffeoyl-CoA O-methyltransferase At1g67980 (EC 2.1.1.104) (Trans-caffeoyl
Mtr.31539.1.S1_at	7.22E-05	0.01732	-1.1			0	cell wall	CCoAMT (caffeoyl-CoA 3-O-methyltransferase); caffeoyl-CoA O-methyltransferase Encodes S-adenosyl-L-methionine: transcaffeoyl Coenzyme A 3-O-methyltransferase. Identical to Putative caffeoyl-CoA O-methyltransferase At1g67980 (EC 2.1.1.104) (Trans-caffeoyl
Mtr.42036.1.S1_at	7.30E-05	0.01732	1.1			0	not assigned.unknown	similar to unknown protein [Arabidopsis thaliana] (TAIR:AT2G34600.1); similar to ZIM [Medicago truncatula] (GB:ABE81432.1); contains InterPro domain ZIM; (InterPro:IPR010399)
Mtr.42036.1.S1_at	7.30E-05	0.01732	1.1			0	RNA.regulation of transcription.putative transcription regulator	ZIM, Expressed protein
Mtr.44542.1.S1_at	7.37E-05	0.01732	1.1	0.0002716	0.01253	1.1	not assigned.unknown	not assigned.unknown
Mtr.30021.1.S1_s_at	7.53E-05	0.01732	-1.2	6.26E-05	0.00835	-1.3	not assigned.unknown	not assigned.unknown
Mtr.33527.1.S1_at	7.57E-05	0.01732	3.4	5.46E-05	0.008037	3.8	RNA.regulation of transcription.unclassified	zinc finger (MYND type) family protein / programmed cell death 2 C-terminal domain-containing protein similar to programmed cell death 2 C-terminal domain-containing protein [Arabidopsis thaliana] (TAIR:AT5G64830.1); similar to PREDICTED: similar to pro
Mtr.42465.1.S1_at	7.58E-05	0.01732	1.4	4.85E-05	0.007654	1.8	not assigned.unknown	not assigned.unknown
Mtr.10883.1.S1_at	7.66E-05	0.01732	1.2			0	misc.glutathione S transferases	ATGSTU18 (GLUTATHIONE S-TRANSFERASE 29); glutathione transferase Encodes glutathione transferase belonging to the tau class of GSTs. Naming convention according to Wagner et al. (2002). similar to ATGSTU17/ERD9/GST30/GST30B (EARLY-RESPONSIVE TO DEHYDRATI
Mtr.43418.1.S1_s_at	7.69E-05	0.01732	3.6	0.0002064	0.01169	2.9	signalling.receptor kinases.DUF 26	CRK10 (CYSTEINE-RICH RLK10); kinase Encodes a receptor-like protein kinase. Naming convention from Chen et al 2003 (PMID 14756307) similar to protein kinase family protein [Arabidopsis thaliana] (TAIR:AT4G23160.1); similar to protein kinase family protei
Mtr.6187.1.S1_at	7.75E-05	0.01733	1.1	0.0005884	0.01654	2	not assigned.unknown	not assigned.unknown
Mtr.47295.1.S1_x_at	8.02E-05	0.01761	-2.8			0	cell wall.degradation.pectate lyases and polygalacturonases	PGIP1 (POLYGALACTURONASE INHIBITING PROTEIN 1); protein binding polygalacturonase inhibiting protein 1 (PGIP1) mRNA, Identical to Polygalacturonase inhibitor 1 precursor (Polygalacturonase-inhibiting protein) (PGIP-1) (PGIP1) [Arabidopsis Thaliana] (GB:Q
Mtr.50485.1.S1_s_at	8.14E-05	0.01761	-1.1	4.54E-05	0.007569	-1.9	DNA.unspecified	similar to unknown protein [Arabidopsis thaliana] (TAIR:AT3G13250.1); similar to ATP binding / helicase [Arabidopsis thaliana] (TAIR:AT5G37110.1); similar to AT hook motif-containing protein-related [Arabidopsis thaliana] (TAIR:AT3G42100.1); similar to
Mtr.34603.1.S1_x_at	8.17E-05	0.01761	2.6	0.0009017	0.01896	2.1	not assigned.unknown	not assigned.unknown
Mtr.16056.1.S1_x_at	8.19E-05	0.01761	2.3	0.0001213	0.009909	1.8	cell.cycle.peptidylprolyl isomerase	ROF1 (ROTAMASE FKBP 1); FK506 binding / calmodulin binding / peptidyl-prolyl cis-trans isomerase Encodes a a high molecular weight member of the FK506 binding protein (FKBP) family. It has three FKBP12-like domains, tetratricopeptide repeats, and a puta
Mtr.40532.1.S1_s_at	8.25E-05	0.01761	1.4	0.0008082	0.01839	1.5	not assigned.unknown	not assigned.unknown
Mtr.37823.1.S1_at	8.35E-05	0.01761	-1.5	0.0001119	0.009592	-1.5	misc.GDSL-motif lipase	GDSL-motif lipase/hydrolase family protein similar to GDSL-motif lipase/hydrolase family protein [Arabidopsis thaliana] (TAIR:AT2G38180.1); similar to Lipolytic enzyme, G-D-S-L [Medicago truncatula] (GB:ABE91665.1); contains InterPro domain Lipolytic en
Mtr.24490.1.S1_at	8.43E-05	0.01761	-3.6			0	not assigned.unknown	not assigned.unknown
Mtr.39283.1.S1_at	8.45E-05	0.01761	1.5	0.0001184	0.009787	1.5	protein.aa activation.threonine-tRNA ligase	threonyl-tRNA synthetase, putative / threonine--tRNA ligase, putative similar to threonyl-tRNA synthetase / threonine--tRNA ligase (THRRS) [Arabidopsis thaliana] (TAIR:AT5G26830.1); similar to Threonyl-tRNA synthetase, class IIa [Synechococcus sp. WH 57
Mtr.3353.1.S1_at	8.55E-05	0.01762	3	1.62E-06	0.003187	3.7	not assigned.unknown	not assigned.unknown
Mtr.25516.1.S1_at	8.61E-05	0.01762	-1.2			0	not assigned.unknown	nucleoside-triphosphatase/ nucleotide binding similar to EMB1968 (EMBRYO DEFECTIVE 1968), ATPase [Arabidopsis thaliana] (TAIR:AT1G21690.1); similar to Os03g0792600 [Oryza sativa (japonica cultivar-group)] (GB:NP_001051525.1); similar to replication fact
Msa.1245.1.S1_at	8.72E-05	0.01762	-3.3			0	misc.peroxidases	peroxidase 22 (PER22) (P22) (PRXEA) / basic peroxidase E Identical to Peroxidase 22 precursor (EC 1.11.1.7) (Atperox P22) (ATPEa) (Basic peroxidase E) (PER22) [Arabidopsis Thaliana] (GB:P24102;GB:O80913); similar to peroxidase, putative [Arabidopsis tha
Mtr.50067.1.S1_at	8.74E-05	0.01762	-3.3	5.83E-05	0.00827	-3.4	not assigned.unknown	not assigned.unknown
Mtr.36084.1.S1_s_at	8.77E-05	0.01762	1.2	0.0002352	0.01216	1.1	not assigned.no ontology	KEGG: Homolog to syn:sll0767 (1e-11): rplT, rpl20; 50S ribosomal protein L20 [KO:K02887]||COG: Homolog to sll0767 (3e-12): COG0292
Mtr.39174.1.S1_at	8.87E-05	0.01762	-1.6	0.0002081	0.01171	-1.8	RNA.regulation of transcription.putative transcription regulator	PHD finger family protein similar to ATX1 (ARABIDOPSIS HOMOLOGUE OF TRITHORAX), histone-lysine N-methyltransferase/ phosphatidylinositol-5-phosphate binding [Arabidopsis thaliana] (TAIR:AT2G31650.1); similar to PHD finger protein-like [Oryza sativa (jap
Mtr.50481.1.S1_at	8.93E-05	0.01762	2.4	1.71E-05	0.006003	1.2	not assigned.unknown	similar to unknown protein [Arabidopsis thaliana] (TAIR:AT2G04135.1); similar to Integrase, catalytic re (GB:ABE86211.1)
Mtr.44530.1.S1_at	9.07E-05	0.01762	3.8			0	stress.abiotic.unspecified	GLP3 (GERMIN-LIKE PROTEIN 3); manganese ion binding / metal ion binding / nutrient reservoir Encodes a germin-like protein. Identical to Germin-like protein subfamily 3 member 3 precursor (AtGER3) (AtGLP2) (GER3) [Arabidopsis Thaliana] (GB:P94072;GB:P940
Mtr.29249.1.S1_at	9.19E-05	0.01762	1			0	not assigned.no ontology	cyclopropane fatty acid synthase, putative / CPA-FA synthase, putative similar to cyclopropane fatty acid synthase-related [Arabidopsis thaliana] (TAIR:AT3G23480.1); similar to cyclopropane-fatty-acyl-phospholipid synthase [Arabidopsis thaliana] (TAIR:A
Mtr.40644.1.S1_at	9.26E-05	0.01762	-3.7			0	stress.abiotic.touch/wounding	wound-responsive family protein similar to wound-responsive protein, putative [Arabidopsis thaliana] (TAIR:AT4G10265.1); similar to putative wound-induced protein [Medicago sativa subsp. x varia] (GB:CAB65284.1); similar to wound induced protein [Solanu
Mtr.47385.1.S1_at	9.29E-05	0.01762	1.2			0	cell.organisation	ankyrin repeat family protein similar to ankyrin repeat family protein [Arabidopsis thaliana] (TAIR:AT5G54620.1); similar to Ankyrin [Medicago truncatula] (GB:ABE88815.1); contains InterPro domain Ankyrin; (InterPro:IPR002110)
Mtr.41416.1.S1_at	9.36E-05	0.01763	1.1			0	signalling.calcium	sodium/calcium exchanger family protein / calcium-binding EF hand family protein similar to calcium-binding EF hand family protein [Arabidopsis thaliana] (TAIR:AT2G34030.1); similar to putative drought-induced protein RDI [Oryza sativa (japonica cultivar
Mtr.22631.1.S1_at	9.48E-05	0.01765	-2.9			0	cell.cycle.peptidylprolyl isomerase	ROF1 (ROTAMASE FKBP 1); FK506 binding / calmodulin binding / peptidyl-prolyl cis-trans isomerase Encodes a a high molecular weight member of the FK506 binding protein (FKBP) family. It has three FKBP12-like domains, tetratricopeptide repeats, and a puta
Mtr.28768.1.S1_at	9.50E-05	0.01765	2.8			0	cell wall.cellulose synthesis.cellulose synthase	IRX3 (IRREGULAR XYLEM 3, MURUS 10); cellulose synthase encodes a xylem-specific cellulose synthase Identical to Cellulose synthase A catalytic subunit 7 [UDP-forming] (EC 2.4.1.12) (AtCesA-7) (Irregular xylem protein 3) (AtIRX3) (CESA7) [Arabidopsis Thal
Mtr.2311.1.S1_at	9.62E-05	0.01769	-1.3			0	RNA.regulation of transcription.G2-like transcription factor family, GARP	myb family transcription factor similar to APL (ALTERED PHLOEM DEVELOPMENT), transcription factor [Arabidopsis thaliana] (TAIR:AT1G79430.2); similar to myb family transcription factor-related protein [Populus tomentosa] (GB:AAV85474.1); contains InterPr
Mtr.20290.1.S1_at	9.64E-05	0.01769	-1.2			0	RNA.regulation of transcription.MYB domain transcription factor family	ATMYB33/MYB33 (myb domain protein 33); DNA binding / transcription factor Encodes a member of the myb family of transcription factors (MYB33), contains Pfam profile: PF00249 myb DNA-binding domain. Double mutants with MYB65 are male sterile- anthers are
Mtr.17973.1.S1_at	9.77E-05	0.01785	-1.3			0	not assigned.unknown	not assigned.unknown
Mtr.42327.1.S1_at	9.86E-05	0.01788	1.3			0	protein.degradation	protease-associated (PA) domain-containing protein similar to peptidase [Arabidopsis thaliana] (TAIR:AT1G01650.1); similar to growth-on protein GRO10 [Euphorbia esula] (GB:AAL14629.1); similar to putative growth-on protein GRO10 [Oryza sativa (japonica
Mtr.12122.1.S1_at	0.0001005	0.01788	-1.1			0	secondary metabolism.flavonoids.flavonols	SRG1 (SENESCENCE-RELATED GENE 1); oxidoreductase, acting on paired donors, with incorporation or reduction of molecular oxygen, 2-oxoglutarate as one donor, and incorporation of one atom each of oxygen into both donors Encodes a novel member of the Fe(II
Mtr.18866.1.S1_at	0.0001005	0.01788	-1.5			0	RNA.regulation of transcription.MADS box transcription factor family	SEP3 (SEPALLATA3); transcription factor Member of the MADs box transcription factor family. SEP3 is redundant with SEP1 and 2. Flowers of SEP1/2/3 triple mutants show a conversion of petals and stamens to sepals. Identical to Developmental protein SEPALL
Mtr.14830.1.S1_at	0.0001009	0.01788	-1.5	0.0005274	0.01585	-1.1	DNA.synthesis/chromatin structure	endonuclease/exonuclease/phosphatase family protein / calcium-binding EF hand family protein Identical to Putative uncharacterized calcium-binding protein At1g02270 [Arabidopsis Thaliana] (GB:O81916); similar to calcium ion binding [Arabidopsis thaliana]
Mtr.14830.1.S1_at	0.0001009	0.01788	-1.5	0.0005274	0.01585	-1.1	signalling.calcium	endonuclease/exonuclease/phosphatase family protein / calcium-binding EF hand family protein Identical to Putative uncharacterized calcium-binding protein At1g02270 [Arabidopsis Thaliana] (GB:O81916); similar to calcium ion binding [Arabidopsis thaliana]
Mtr.42947.1.S1_x_at	0.0001012	0.01788	-1.3			0	not assigned.unknown	not assigned.unknown
Mtr.49507.1.S1_at	0.0001019	0.01788	-1.5			0	DNA.synthesis/chromatin structure	reverse transcriptase-related similar to unknown protein [Arabidopsis thaliana] (TAIR:AT3G09510.1); similar to 52O08_2 [Brassica rapa subsp. pekinensis] (GB:AAZ67547.1); contains InterPro domain Polynucleotidyl transferase, Ribonuclease H fold; (InterPr
Mtr.37380.1.S1_at	0.000102	0.01788	-3.4	3.19E-06	0.004025	-4.1	protein.degradation.ubiquitin.ubiquitin	SUM1 (SMALL UBIQUITIN-LIKE MODIFIER 1) Encodes a small ubiquitin-like modifier (SUMO) polypeptide that becomes covalently attached to various intracellular protein targets, much like ubiquitination, leading to post-translational modification of those tar
Mtr.39104.1.S1_at	0.0001034	0.01788	1.2			0	minor CHO metabolism.sugar kinases	xylulose kinase, putative similar to xylulose kinase-like protein [Oryza sativa (japonica cultivar-group)] (GB:BAC20723.1); contains InterPro domain Carbohydrate kinase, FGGY; (InterPro:IPR000577)
Mtr.6141.1.S1_at	0.0001035	0.01788	-1.4			0	cell wall.modification	ATEXPA15 (ARABIDOPSIS THALIANA EXPANSIN A15) member of Alpha-Expansin Gene Family. Naming convention from the Expansin Working Group (Kende et al, 2004. Plant Mol Bio). Involved in the formation of nematode-induced syncytia in roots of Arabidopsis thali
Mtr.48239.1.S1_at	0.0001063	0.01788	1.5			0	transport.ABC transporters and multidrug resistance systems	PGP9 (P-GLYCOPROTEIN 9); ATPase, coupled to transmembrane movement of substances Identical to Multidrug resistance protein 9 (P-glycoprotein 9) (MDR9) [Arabidopsis Thaliana] (GB:Q9M0M2;GB:Q9SVW6); similar to PGP11 (P-GLYCOPROTEIN 11), ATPase, coupled to
Mtr.20620.1.S1_x_at	0.0001068	0.01788	-1.3			0	hormone metabolism.auxin.induced-regulated-responsive-activated	auxin-responsive protein, putative similar to auxin-responsive protein, putative [Arabidopsis thaliana] (TAIR:AT2G21210.1); similar to auxin-induced SAUR-like protein [Capsicum annuum] (GB:AAM12778.1); contains InterPro domain Auxin responsive SAUR prot
Mtr.12239.1.S1_at	0.0001077	0.01788	-1.1			0	not assigned.unknown	not assigned.unknown
Msa.1466.1.S1_at	0.0001097	0.01792	-1.1			0	not assigned.unknown	similar to unknown protein [Arabidopsis thaliana] (TAIR:AT2G40060.1); similar to conserved hypothetical protein [Medicago truncatula] (GB:ABE83515.1); contains InterPro domain Clathrin light chain; (InterPro:IPR000996)
Mtr.11683.1.S1_at	0.0001102	0.01792	-1.5	0.000453	0.01504	-2	misc.myrosinases-lectin-jacalin	RLK (RECEPTOR LECTIN KINASE); kinase Induced in response to Salicylic acid. similar to lectin protein kinase, putative [Arabidopsis thaliana] (TAIR:AT3G53810.1); similar to lectin protein kinase family protein [Arabidopsis thaliana] (TAIR:AT4G02410.1); s
Mtr.11683.1.S1_at	0.0001102	0.01792	-1.5	0.000453	0.01504	-2	signalling.receptor kinases.misc	RLK (RECEPTOR LECTIN KINASE); kinase Induced in response to Salicylic acid. similar to lectin protein kinase, putative [Arabidopsis thaliana] (TAIR:AT3G53810.1); similar to lectin protein kinase family protein [Arabidopsis thaliana] (TAIR:AT4G02410.1); s
Mtr.11683.1.S1_at	0.0001102	0.01792	-1.5	0.000453	0.01504	-2	RNA.regulation of transcription.WRKY domain transcription factor family	WRKY, protein kinase family protein, similar to mitogen-activated protein kinase (Arabidopsis thaliana) GI:1255448; contains Pfam profiles PF02671: Paired amphipathic helix repeat, PF03106: WRKY DNA-binding domain, PF00560: Leucine Rich Repeat, PF00069: P
Mtr.30017.1.S1_at	0.0001125	0.01802	-1.9	0.0007677	0.01798	-2.4	protein.degradation.autophagy	ATG8C (AUTOPHAGY 8C); microtubule binding similar to ATG8D (autophagy gene 8-related), microtubule binding [Arabidopsis thaliana] (TAIR:AT2G05630.1); similar to microtubule-associated protein 1 light chain 3 [Gossypium hirsutum] (GB:AAQ76706.1); similar
Msa.1595.1.S1_at	0.0001125	0.01802	4.5			0	stress.abiotic.unspecified	GLP3 (GERMIN-LIKE PROTEIN 3); manganese ion binding / metal ion binding / nutrient reservoir Encodes a germin-like protein. Identical to Germin-like protein subfamily 3 member 3 precursor (AtGER3) (AtGLP2) (GER3) [Arabidopsis Thaliana] (GB:P94072;GB:P940
Msa.1828.1.S1_at	0.0001147	0.0183	-1.3			0	not assigned.unknown	not assigned.unknown
Mtr.37789.1.S1_at	0.0001168	0.01849	1.5	0.0001099	0.009575	1.2	protein.degradation.ubiquitin.proteasom	ATHMOV34 (ASYMMETRIC LEAVES ENHANCER3) Encodes a 26S proteasome subunit. Identical to Probable 26S proteasome non-ATPase regulatory subunit 7 (26S proteasome regulatory subunit rpn8) (MOV34 protein) (RPN8) [Arabidopsis Thaliana] (GB:O24412); similar to ME
Mtr.15800.1.S1_s_at	0.000118	0.01861	1.3	0.0001693	0.01121	1.9	protein.degradation.ubiquitin	ubiquitin interaction motif-containing protein / LIM domain-containing protein similar to LIM domain-containing protein [Arabidopsis thaliana] (TAIR:AT4G36860.2); similar to putative LIM domain containing protein [Oryza sativa (japonica cultivar-group)]
Msa.2484.1.S1_at	0.0001192	0.01875	-4.5	2.10E-06	0.00334	-3	not assigned.unknown	not assigned.unknown
Mtr.16909.1.S1_at	0.0001224	0.01899	-1.6			0	not assigned.unknown	not assigned.unknown
Mtr.774.1.S1_at	0.000124	0.01899	1.4	0.0006064	0.01674	1.3	RNA.processing.degradation dicer	DCL1 (DICER-LIKE1); ATP-dependent helicase/ ribonuclease III Encodes a Dicer homolog. Dicer is a RNA helicase involved in microRNA processing. Mutations in this locus can result in embryo lethality. Embryo shape at seed maturity is globular-elongate. Oth
Mtr.41932.1.S1_at	0.0001244	0.01899	1.8	8.89E-05	0.009212	2	not assigned.unknown	not assigned.unknown
Mtr.39198.1.S1_at	0.0001245	0.01899	1.6			0	DNA.repair	AT hook motif-containing protein similar to hypothetical protein [Oryza sativa (japonica cultivar-group)] (GB:BAC84427.1); similar to Os07g0454400 [Oryza sativa (japonica cultivar-group)] (GB:NP_001059556.1); similar to Os01g0858000 [Oryza sativa (japon
Mtr.12525.1.S1_at	0.000125	0.01899	2.8			0	stress.biotic	acidic endochitinase (CHIB1) Identical to Acidic endochitinase precursor (EC 3.2.1.14) (CHIB1) [Arabidopsis Thaliana] (GB:O22072;GB:O22073;GB:O24614;GB:Q5HYZ8); similar to acidic endochitinase (GB:AAA32768.1); contains InterPro domain Glycoside hydrolas
Mtr.4822.1.S1_at	0.0001259	0.01899	-1.3			0	signalling.light	PFT1 (PHYTOCHROME AND FLOWERING TIME 1) Encodes a nuclear protein that acts in a phyB pathway (but downstream of phyB) and induces flowering in response to suboptimal light conditions. Mutants are hypo-responsive to far-red and hyper-responsive to red l
Mtr.31506.1.S1_at	0.0001265	0.01899	-1.5	0.000308	0.01334	-1.9	not assigned.unknown	not assigned.unknown
Mtr.31503.1.S1_at	0.0001271	0.01899	-2.3	0.0001653	0.01119	-2.4	not assigned.unknown	not assigned.unknown
Mtr.9625.1.S1_at	0.0001275	0.01899	1.1			0	stress.abiotic.heat	ATHSP101 (HEAT SHOCK PROTEIN 101); ATP binding / ATPase Encodes ClpB1, which belongs to the Casein lytic proteinase/heat shock protein 100 (Clp/Hsp100) family. Involved in refolding of proteins which form aggregates under heat stress. Also known as AtHs
Mtr.13079.1.S1_s_at	0.0001278	0.01899	1.1			0	cell wall.precursor synthesis	DRT101 (DNA-DAMAGE-REPAIR/TOLERATION 101); intramolecular transferase, phosphotransferases encodes a novel protein involved in DNA repair from UV damage. Isolated by functional complementation of E. coli UV-sensitive mutants (UVR genes). Identical to Pho
Mtr.50620.1.S1_at	0.0001286	0.01903	1.3	0.0009071	0.019	1.1	RNA.processing	16S rRNA processing protein RimM family similar to UDP-N-acetylglucosamine pyrophosphorylase-related [Arabidopsis thaliana] (TAIR:AT1G31070.2); similar to Photosynthetic reaction centre, H-chain, cytoplasmic [Medicago truncatula] (GB:ABE92785.1); contai
Mtr.26343.1.S1_at	0.0001305	0.01916	-1.1			0	not assigned.unknown	DNA binding / DNA-directed RNA polymerase similar to unknown protein [Oryza sativa (japonica cultivar-group)] (GB:BAD35466.1); contains InterPro domain RNA polymerase Rpc34 subunit; (InterPro:IPR007832)
Mtr.40110.1.S1_at	0.0001308	0.01916	-1			0	protein.synthesis.misc ribososomal protein	ARS27A (ARABIDOPSIS RIBOSOMAL PROTEIN S27); structural constituent of ribosome Arabidopsis ribosomal protein Identical to 40S ribosomal protein S27-2 (RPS27B) [Arabidopsis Thaliana] (GB:Q9M2F1;GB:Q9ZNS3); similar to 40S ribosomal protein S27 (RPS27A) [Ara
Mtr.11331.1.S1_at	0.000133	0.01928	-1			0	not assigned.unknown	similar to unknown protein [Arabidopsis thaliana] (TAIR:AT2G15000.3)
Mtr.17149.1.S1_at	0.000136	0.01956	1.8	0.0009619	0.01927	2.2	not assigned.unknown	not assigned.unknown
Mtr.27612.1.S1_at	0.0001363	0.01956	-1.1			0	not assigned.unknown	similar to conserved hypothetical protein [Medicago truncatula] (GB:ABD28468.1); similar to Os04g0298600 [Oryza sativa (japonica cultivar-group)] (GB:NP_001052403.1); contains domain ARM repeat (SSF48371); contains domain SUBFAMILY NOT NAMED (PTHR21481:SF
Mtr.29143.1.S1_s_at	0.0001368	0.01957	2.1			0	not assigned.no ontology	COG: Homolog to slr0469 (8e-47): COG0522
Mtr.29143.1.S1_s_at	0.0001368	0.01957	2.1			0	not assigned.no ontology	KEGG: Homolog to tel:tlr0147 (5e-47): rps4; 30S ribosomal protein S4 [KO:K02986]||COG: Homolog to slr0469 (8e-47): COG0522
Mtr.35168.1.S1_s_at	0.0001384	0.01967	-1.4			0	cell wall.modification	ATEXLB1 (ARABIDOPSIS THALIANA EXPANSIN-LIKE B1) EXPANSIN-RELATED. Naming convention from the Expansin Working Group (Kende et al, 2004. Plant Mol Bio) Identical to Expansin-like B1 precursor (AtEXLB1) (AtEXPR1) (At-EXPR1) (Ath- ExpBeta-3.1) (EXLB1) [Arab
Mtr.18874.1.S1_at	0.0001408	0.01971	1.3	0.0006728	0.01728	1.1	misc.nitrilases, *nitrile lyases, berberine bridge enzymes, reticuline oxidases, troponine reductases	amidase family protein similar to amidase family protein [Arabidopsis thaliana] (TAIR:AT5G07360.2); similar to amidase, putative [Brassica oleracea] (GB:ABD65012.1); contains InterPro domain Amidase; (InterPro:IPR000120)
Mtr.1567.1.S1_at	0.000141	0.01971	1.2	0.0006359	0.01712	1.3	RNA.regulation of transcription.PHD finger transcription factor	DNA binding similar to PHD finger transcription factor, putative [Arabidopsis thaliana] (TAIR:AT4G14920.1); similar to PHD finger transcription factor-like [Oryza sativa (japonica cultivar-group)] (GB:BAC83629.1); contains InterPro domain Zinc finger, F
Mtr.20071.1.S1_at	0.0001418	0.01977	-1.4	1.89E-05	0.006003	-1.2	protein.degradation.ubiquitin.E3.SCF.FBOX	Gene Ontology: Homolog to GO_ID:38138 (1e-14): TAIR|gene:2076195 SPTR:Q9LIR8 symbol:AT3G23880.1 [GO:0005554
Mtr.23573.1.S1_at	0.0001431	0.01977	-3.3			0	cell wall.degradation.pectate lyases and polygalacturonases	PGIP2 (POLYGALACTURONASE INHIBITING PROTEIN 2); protein binding polygalacturonase inhibiting protein 2 (PGIP2) mRNA, Identical to Polygalacturonase inhibitor 2 precursor (Polygalacturonase-inhibiting protein) (PGIP-2) (PGIP2) [Arabidopsis Thaliana] (GB:Q
Mtr.29452.1.S1_at	0.0001443	0.01977	-1.1	0.0007612	0.01798	-1.1	not assigned.unknown	not assigned.unknown
Mtr.5489.1.S1_at	0.0001443	0.01977	1.6			0	not assigned.no ontology	haloacid dehalogenase-like hydrolase family protein similar to haloacid dehalogenase-like hydrolase family protein [Arabidopsis thaliana] (TAIR:AT4G39970.1); similar to HAD-superfamily hydrolase, subfamily IA, variant 3 containing protein, expressed [Or
Mtr.51216.1.S1_s_at	0.0001479	0.01985	1.4			0	PS.calvin cyle.rubisco interacting	RCA (RUBISCO ACTIVASE) Rubisco activase, a nuclear-encoded chloroplast protein that consists of two isoforms arising from alternative splicing in most plants. Required for the light activation of rubisco. Identical to Ribulose bisphosphate carboxylase/ox
Mtr.26711.1.S1_at	0.0001485	0.01985	-1.6	0.0009735	0.01938	-1.4	not assigned.unknown	not assigned.unknown
Mtr.38228.1.S1_at	0.0001516	0.01989	1	1.08E-05	0.005302	1	not assigned.unknown	Gene Ontology: Homolog to GO_ID:16800 (2e-09): TAIR|gene:3437214 SPTR:O04191 symbol:AT2G39870.1 [GO:0005554
Mtr.10804.1.S1_at	0.0001533	0.01989	-1.4			0	protein.degradation	aminopeptidase similar to ATAPP1 (aminopeptidase P1) [Arabidopsis thaliana] (TAIR:AT4G36760.1); similar to Os07g0205700 [Oryza sativa (japonica cultivar-group)] (GB:NP_001059149.1); similar to Peptidase M24; Peptidase aspartic, active site [Medicago tru
Mtr.42608.1.S1_at	0.0001534	0.01989	-1.7			0	not assigned.unknown	not assigned.unknown
Mtr.39927.1.S1_at	0.0001541	0.01989	1.9	0.0001809	0.01129	2.2	RNA.regulation of transcription.putative transcription regulator	ATBARD1/BARD1 (BREAST CANCER ASSOCIATED RING 1); transcription coactivator similar to ATBRCA1 (BREAST CANCER SUSCEPTIBILITY1), ubiquitin-protein ligase [Arabidopsis thaliana] (TAIR:AT4G21070.1); similar to Os04g0512400 [Oryza sativa (japonica cultivar-g
Mtr.14785.1.S1_at	0.0001544	0.01989	-1.4			0	not assigned.unknown	Gene Ontology: Homolog to GO_ID:11476 (5e-09): TAIR|gene:2086424 SPTR:Q9LK89 symbol:AT3G27880.1 [GO:0005554
Mtr.51216.1.S1_at	0.0001551	0.01989	1.5			0	PS.calvin cyle.rubisco interacting	RCA (RUBISCO ACTIVASE) Rubisco activase, a nuclear-encoded chloroplast protein that consists of two isoforms arising from alternative splicing in most plants. Required for the light activation of rubisco. Identical to Ribulose bisphosphate carboxylase/ox
Mtr.23473.1.S1_at	0.0001561	0.01989	-1.1			0	not assigned.unknown	not assigned.unknown
Mtr.40570.1.S1_at	0.000158	0.01989	-1.1	6.36E-05	0.00835	-1.3	stress.abiotic.touch/wounding	wound-responsive protein-related similar to Os12g0405700 [Oryza sativa (japonica cultivar-group)] (GB:NP_001066628.1); similar to Wound-induced basic protein (GB:Q09020); contains InterPro domain Wound-inducible basic; (InterPro:IPR012643)
Mtr.14609.1.S1_at	0.0001589	0.01989	1.3	0.0008218	0.01839	1.3	not assigned.no ontology	cytochrome b (MTCYB) (COB) (CYTB) similar to cytochrome b (GB:2113229A); similar to Cytochrome b (GB:P42792); similar to apocytochrome b [Nicotiana tabacum] (GB:YP_173366.1); contains InterPro domain Cytochrome b/b6, C-terminal; (InterPro:IPR005798); co
Mtr.11859.1.S1_s_at	0.0001589	0.01989	2			0	mitochondrial electron transport / ATP synthesis.NADH-DH.localisation not clear	NADH-ubiquinone oxidoreductase chain 3, putative similar to NADH dehydrogenase subunit 3 [Brassica napus] (GB:CAA45193.1); contains InterPro domain NADH-ubiquinone/plastoquinone oxidoreductase, chain 3; (InterPro:IPR000440)
Mtr.2815.1.S1_at	0.0001604	0.01989	1.7	0.0001015	0.009289	1.6	not assigned.unknown	not assigned.unknown
Mtr.11233.1.S1_at	0.0001607	0.01989	2	0.000248	0.0122	1.3	transport.ABC transporters and multidrug resistance systems	ATGCN4 (Arabidopsis thaliana general control non-repressible 4) member of GCN subfamily similar to ATGCN3 (Arabidopsis thaliana general control non-repressible 3) [Arabidopsis thaliana] (TAIR:AT1G64550.1); similar to Os03g0441500 [Oryza sativa (japonica c
Mtr.21892.1.S1_at	0.0001613	0.01989	1.2			0	signalling.G-proteins	FZL (FZO-LIKE); GTP binding / GTPase/ thiamin-phosphate diphosphorylase A new plant-specific member of the dynamin superfamily; defines a new protein class within the dynamin superfamily of membrane remodeling GTPases that regulates organization of the t
Mtr.51797.1.S1_at	0.000165	0.02004	-1.6			0	not assigned.no ontology	BNR/Asp-box repeat family protein similar to Sialidase [Medicago truncatula] (GB:ABE86417.1); contains InterPro domain Glycosyl hydrolase, BNR repeat; (InterPro:IPR002860); contains InterPro domain Sialidase; (InterPro:IPR011040)
Mtr.49201.1.S1_at	0.0001653	0.02004	-1			0	not assigned.unknown	Gene Ontology: Homolog to GO_ID:35470 (4e-10): TAIR|gene:2009441 SPTR:Q8LAJ9 symbol:AT1G22520.1 [GO:0005554
Mtr.50764.1.S1_at	0.0001668	0.02005	1			0	not assigned.unknown	similar to unknown protein [Arabidopsis thaliana] (TAIR:AT2G32910.1); similar to expressed protein [Oryza sativa (japonica cultivar-group)] (GB:ABA94008.2); similar to expressed protein [Oryza sativa (japonica cultivar-group)] (GB:ABG22502.1); similar to
Mtr.48675.1.S1_s_at	0.0001682	0.02017	2	0.0003186	0.01346	1.2	misc.acid and other phosphatases	ATPAP23/PAP23 (purple acid phosphatase 23); acid phosphatase/ protein serine/threonine phosphatase similar to ATPAP15/PAP15 (purple acid phosphatase 15), acid phosphatase/ protein serine/threonine phosphatase [Arabidopsis thaliana] (TAIR:AT3G07130.1); s
Mtr.23452.1.S1_at	0.0001709	0.02023	-1.7			0	not assigned.unknown	not assigned.unknown
Mtr.4460.1.S1_at	0.000171	0.02023	-1.7			0	not assigned.unknown	not assigned.unknown
Mtr.4078.1.S1_at	0.0001726	0.02023	2.9	0.0008961	0.01893	2.8	not assigned.unknown	not assigned.unknown
Mtr.16396.1.S1_at	0.0001729	0.02023	-3.1	2.56E-06	0.003922	-3.1	not assigned.unknown	similar to putative glycine-rich protein [Oryza sativa (japonica cultivar-group)] (GB:AAM93675.1); similar to WD40-like [Medicago truncatula] (GB:ABE83509.1); similar to hypothetical protein, 3'-partial [Oryza sativa (japonica cultivar-group)] (GB:AAL5
Mtr.45247.1.S1_at	0.000173	0.02023	1.9	0.0007661	0.01798	1.8	RNA.processing.RNA helicase	EMB3011 (EMBRYO DEFECTIVE 3011); RNA helicase similar to MEE29 (maternal effect embryo arrest 29), ATP-dependent RNA helicase [Arabidopsis thaliana] (TAIR:AT2G35340.1); similar to ATP-dependent RNA helicase, putative [Arabidopsis thaliana] (TAIR:AT3G265
Mtr.7071.1.S1_at	0.000178	0.0205	2.2	0.0003032	0.01322	2	not assigned.no ontology	alcohol oxidase-related similar to alcohol oxidase-related [Arabidopsis thaliana] (TAIR:AT1G03990.1); similar to alcohol oxidase-related [Arabidopsis thaliana] (TAIR:AT4G28570.1); similar to putative alcohol oxidase [Oryza sativa] (GB:AAL31024.1); simila
Mtr.2739.1.S1_at	0.0001788	0.0205	1.3			0	not assigned.no ontology	patched family protein similar to patched family protein [Arabidopsis thaliana] (TAIR:AT4G38350.1); similar to hypothetical protein SNOG_13186 [Phaeosphaeria nodorum SN15] (GB:EAT79513.1); similar to hypothetical protein MG00819.4 [Magnaporthe grisea 70-
Mtr.39109.1.S1_at	0.0001811	0.02062	-1.4	0.0003631	0.01417	-1.3	not assigned.no ontology	selenoprotein-related similar to selenoprotein-related [Arabidopsis thaliana] (TAIR:AT3G47300.1); similar to SelT/selW/selH selenoprotein [Medicago truncatula] (GB:ABE80771.1); contains InterPro domain SelT/selW/selH selenoprotein; (InterPro:IPR011893)
Mtr.30264.1.S1_at	0.0001817	0.02062	-1.2			0	not assigned.unknown	not assigned.unknown
Mtr.33386.1.S1_at	0.0001833	0.02069	1.5			0	not assigned.unknown	not assigned.unknown
Mtr.19642.1.S1_at	0.000184	0.02069	-2.3	9.00E-05	0.009212	-2.3	misc.nitrilases, *nitrile lyases, berberine bridge enzymes, reticuline oxidases, troponine reductases	nitrilase, putative similar to carbon-nitrogen hydrolase family protein [Arabidopsis thaliana] (TAIR:AT5G12040.1); similar to Nitrilase/cyanide hydratase and apolipoprotein N-acyltransferase [Medicago truncatula] (GB:ABE91350.1); contains InterPro domai
Mtr.33423.1.S1_at	0.000186	0.02075	1.2			0	TCA / org. transformation.other organic acid transformaitons.cyt MDH	malate dehydrogenase, cytosolic, putative Identical to Malate dehydrogenase, cytoplasmic 2 (EC 1.1.1.37) [Arabidopsis Thaliana] (GB:P57106;GB:Q9LSX3); similar to malate dehydrogenase, cytosolic, putative [Arabidopsis thaliana] (TAIR:AT1G04410.1); simila
Mtr.46012.1.S1_x_at	0.0001863	0.02075	-4.4	6.81E-05	0.008503	-5.4	not assigned.unknown	not assigned.unknown
Mtr.50972.1.S1_s_at	0.0001863	0.02075	1			0	RNA.regulation of transcription.Chromatin Remodeling Factors	ATRX/CHR20; ATP binding / DNA binding / helicase similar to ATRAD54/CHR25 (ARABIDOPSIS HOMOLOG OF RAD54), ATP binding / DNA binding / helicase [Arabidopsis thaliana] (TAIR:AT3G19210.1); similar to Os10g0457700 [Oryza sativa (japonica cultivar-group)] (G
Mtr.9633.1.S1_at	0.0001871	0.02075	1.6			0	transport.ABC transporters and multidrug resistance systems	ATMRP1 (Arabidopsis thaliana multidrug resistance-associated protein 1); xenobiotic-transporting ATPase glutathione S-conjugate transporting ATPase (AtMRP1) mRNA. The expression of this gene is upregulated by herbicide safeners such as benoxacor and fenc
Msa.1518.1.S1_at	0.0001882	0.02078	1.7	7.12E-05	0.008585	1.5	not assigned.unknown	not assigned.unknown
Mtr.4703.1.S1_at	0.0001883	0.02078	1.2			0	not assigned.unknown	not assigned.unknown
Msa.2071.1.S1_s_at	0.0001896	0.0208	-1.4			0	not assigned.unknown	not assigned.unknown
Mtr.16060.1.S1_at	0.0001929	0.02101	2.1	0.0002097	0.01175	2.2	not assigned.unknown	similar to unknown protein [Arabidopsis thaliana] (TAIR:AT5G64710.1); similar to 80C09_3 [Brassica rapa subsp. pekinensis] (GB:AAZ41814.1); similar to Os12g0162900 [Oryza sativa (japonica cultivar-group)] (GB:NP_001066226.1); contains InterPro domain Prot
Mtr.16060.1.S1_at	0.0001929	0.02101	2.1	0.0002097	0.01175	2.2	RNA.regulation of transcription.C2H2 zinc finger family	C2H2, zinc finger protein-related, contains Pfam profile PF04396: Protein of unknown function DUF537, weak hit to PF00096: Zinc finger C2H2 type
Mtr.19309.1.S1_at	0.000193	0.02101	-1			0	signalling.calcium	calcium-binding EF hand family protein similar to CAM9 (CALMODULIN 9), calcium ion binding [Arabidopsis thaliana] (TAIR:AT3G51920.1); similar to calcineurin-like protein [Eucalyptus grandis] (GB:AAL25647.1); contains InterPro domain EF-Hand type; (Inter
Mtr.13909.1.S1_at	0.0001947	0.02101	-1.7			0	protein.synthesis.initiation	eukaryotic translation initiation factor-related similar to Os07g0546100 [Oryza sativa (japonica cultivar-group)] (GB:NP_001059920.1)
Mtr.13936.1.S1_at	0.0001954	0.02101	1.3	0.0003876	0.01439	1.2	not assigned.unknown	similar to unknown protein [Arabidopsis thaliana] (TAIR:AT3G26440.2); similar to Protein of unknown function DUF707 [Medicago truncatula] (GB:ABE91787.1); contains InterPro domain Protein of unknown function DUF707; (InterPro:IPR007877)
Mtr.8484.1.S1_at	0.0001957	0.02101	1.1			0	misc.UDP glucosyl and glucoronyl transferases	ALG6, ALG8 glycosyltransferase family protein Identical to Probable dolichyl pyrophosphate Glc1Man9GlcNAc2 alpha-1,3- glucosyltransferase (EC 2.4.1.-) (Dolichyl-P-Glc:Glc1Man9GlcNAc2-PP- dolichyl glucosyltransferase) [Arabidopsis Thaliana] (GB:O80505);
Mtr.29628.1.S1_at	0.000196	0.02101	-1.5			0	not assigned.unknown	not assigned.unknown
Mtr.41766.1.S1_at	0.0001993	0.02111	1.1			0	protein.postranslational modification	AFC1 (ARABIDOPSIS FUS3-COMPLEMENTING GENE 1); kinase a member of a CDC2-related kinase subfamily, the LAMMER kinases. activates STE12-dependent functions in yeast. Identical to Serine/threonine-protein kinase AFC1 (EC 2.7.12.1) (AFC1) [Arabidopsis Thal
Mtr.14083.1.S1_at	0.0002004	0.02111	1.8	0.0003605	0.01417	2.2	not assigned.unknown	not assigned.unknown
Mtr.44728.1.S1_at	0.0002028	0.02123	2.3	0.00077	0.01801	1.6	nucleotide metabolism.degradation	dihydropyrimidinase / DHPase / dihydropyrimidine amidohydrolase / hydantoinase (PYD2) similar to ATALN (ARABIDOPSIS ALLANTOINASE), allantoinase/ hydrolase [Arabidopsis thaliana] (TAIR:AT4G04955.1); similar to putative dihydropyrimidine amidohydrolase [O
Mtr.17596.1.S1_at	0.0002062	0.02148	-1.4			0	not assigned.no ontology	synbindin, putative similar to synbindin, putative [Arabidopsis thaliana] (TAIR:AT5G02280.1); similar to Sybindin-like protein [Medicago truncatula] (GB:ABE85641.1); contains InterPro domain Longin-like; (InterPro:IPR011012); contains InterPro domain Sy
Mtr.42125.1.S1_at	0.0002109	0.02173	-1.4			0	not assigned.unknown	similar to unknown protein [Arabidopsis thaliana] (TAIR:AT2G19350.1); similar to unknown [Gymnadenia conopsea] (GB:ABD66514.1); contains InterPro domain Protein of unknown function DUF872, eukaryotic; (InterPro:IPR008590)
Mtr.25932.1.S1_at	0.0002116	0.02173	-1.7			0	not assigned.unknown	not assigned.unknown
Mtr.38182.1.S1_at	0.0002142	0.02187	-1.8			0	not assigned.unknown	not assigned.unknown
Mtr.12232.1.S1_at	0.0002151	0.02187	-2.5	0.000869	0.01872	-2.6	not assigned.unknown	not assigned.unknown
Mtr.49923.1.S1_at	0.0002184	0.02195	1.4			0	not assigned.unknown	not assigned.unknown
Mtr.40362.1.S1_s_at	0.0002193	0.02195	-1.3	3.87E-05	0.007132	-1.4	not assigned.unknown	similar to AGR_C_5039p, putative, expressed [Oryza sativa (japonica cultivar-group)] (GB:ABG21940.1); contains InterPro domain Iojap-related protein; (InterPro:IPR004394)
Mtr.42181.1.S1_at	0.0002199	0.02195	-1			0	not assigned.unknown	not assigned.unknown
Mtr.27156.1.S1_at	0.0002219	0.02202	-1.2			0	not assigned.unknown	not assigned.unknown
Mtr.43048.1.S1_at	0.0002228	0.02202	-1.3			0	not assigned.unknown	not assigned.unknown
Mtr.6140.1.S1_s_at	0.0002232	0.02202	-1.3			0	not assigned.unknown	not assigned.unknown
Mtr.49421.1.S1_at	0.0002237	0.02202	2.5			0	secondary metabolism.flavonoids.dihydroflavonols.flavanone 3-dioxygenase	F3H (TRANSPARENT TESTA 6); naringenin 3-dioxygenase Encodes flavanone 3-hydroxylase that is coordinately expressed with chalcone synthase and chalcone isomerases. Regulates flavonoid biosynthesis. Identical to Naringenin,2-oxoglutarate 3-dioxygenase (EC
Mtr.30806.1.S1_at	0.0002237	0.02202	-1.1			0	not assigned.unknown	Swiss-Prot: Homolog to M1330_ARATH (1e-19): Hypotheticalprotein;Mitochondrion,Hypothetical mitochondrial protein AtMg01330 (ORF107h).
Mtr.10490.1.S1_at	0.000225	0.02206	-2			0	DNA.synthesis/chromatin structure.histone	histone H4 Identical to Histone H4 [Arabidopsis Thaliana] (GB:P59259;GB:P02308); similar to histone H4 [Arabidopsis thaliana] (TAIR:AT5G59690.1); similar to histone H4 [Arabidopsis thaliana] (TAIR:AT3G45930.1); similar to histone H4 [Arabidopsis thaliana
Mtr.10490.1.S1_at	0.000225	0.02206	-2			0	cell.organisation	histone H4 Identical to Histone H4 [Arabidopsis Thaliana] (GB:P59259;GB:P02308); similar to histone H4 [Arabidopsis thaliana] (TAIR:AT5G59690.1); similar to histone H4 [Arabidopsis thaliana] (TAIR:AT3G45930.1); similar to histone H4 [Arabidopsis thaliana
Mtr.43244.1.S1_at	0.0002252	0.02206	-1.5			0	transporter.sugars	nucleotide-sugar transporter family protein similar to ATPUP12 (Arabidopsis thaliana purine permease 12), purine transporter [Arabidopsis thaliana] (TAIR:AT5G41160.1); similar to Os02g0573300 [Oryza sativa (japonica cultivar-group)] (GB:NP_001047201.1);
Mtr.19441.1.S1_at	0.0002265	0.02209	-1	0.0003225	0.0135	-1.3	not assigned.unknown	not assigned.unknown
Mtr.17483.1.S1_s_at	0.0002307	0.02225	-1			0	nucleotide metabolism.salvage.nucleoside kinases.adenosine kinase	ADK2 (ADENOSINE KINASE 2); kinase Encodes adenosine kinase 2 (ADK2), a typical, constitutively expressed housekeeping enzyme. Shows a high sequence identity with ADK1. Involved in salvage synthesis of adenylates and methyl recycling. Enzyme activity is s
Mtr.10037.1.S1_at	0.0002337	0.02227	-3	1.03E-06	0.002754	-2.5	misc.GDSL-motif lipase	GDSL-motif lipase/hydrolase family protein similar to GDSL-motif lipase/hydrolase family protein [Arabidopsis thaliana] (TAIR:AT4G18970.1); similar to GDSL-lipase protein [Capsicum annuum] (GB:AAX20033.1); contains InterPro domain Lipolytic enzyme, G-D-
Mtr.9608.1.S1_at	0.0002358	0.02227	1.7			0	not assigned.unknown	similar to unknown protein [Oryza sativa (japonica cultivar-group)] (GB:BAD28539.1); contains domain no description (G3D.3.40.50.1820); contains domain alpha/beta-Hydrolases (SSF53474)
Mtr.51713.1.S1_x_at	0.0002361	0.02227	-2.4			0	not assigned.unknown	not assigned.unknown
Mtr.22780.1.S1_at	0.0002362	0.02227	2	6.39E-06	0.004412	2.8	not assigned.unknown	similar to unknown protein [Arabidopsis thaliana] (TAIR:AT3G49590.1); similar to IMP dehydrogenase/GMP reductase [Medicago truncatula] (GB:ABE83766.1)
Msa.437.1.S1_at	0.0002383	0.02227	-1.3	0.0007404	0.01794	-1.6	not assigned.unknown	not assigned.unknown
Mtr.37424.1.S1_at	0.0002387	0.02227	-1.2	8.95E-05	0.009212	-1.2	not assigned.no ontology	Mo25 family protein Identical to Putative MO25-like protein At5g47540 [Arabidopsis Thaliana] (GB:Q9FGK3); similar to Mo25 family protein [Arabidopsis thaliana] (TAIR:AT4G17270.1); similar to MO25 protein -related [Brassica oleracea] (GB:ABD64974.1); cont
Mtr.14036.1.S1_s_at	0.0002393	0.02227	4.5	1.16E-05	0.005302	4.7	protein.synthesis.misc ribososomal protein	ribosomal protein L2 family protein similar to ribosomal protein L2 [Gossypium arboreum] (GB:AAK95391.1); contains InterPro domain Ribosomal protein L2, bacterial and organelle form; (InterPro:IPR005880); contains InterPro domain Ribosomal protein L2; (
Mtr.812.1.S1_at	0.0002394	0.02227	1.1			0	protein.degradation.serine protease	SCPL44 (serine carboxypeptidase-like 44); serine carboxypeptidase similar to SCPL43, serine carboxypeptidase [Arabidopsis thaliana] (TAIR:AT2G12480.1); similar to SCPL41 (serine carboxypeptidase-like 41), serine carboxypeptidase [Arabidopsis thaliana] (
Mtr.33276.1.S1_s_at	0.0002444	0.02228	-1.9	0.0004875	0.01536	-2.1	not assigned.unknown	not assigned.unknown
Mtr.40318.1.S1_at	0.0002452	0.02228	2.2			0	protein.aa activation.alanine-tRNA ligase	ALATS (ALANYL-TRNA SYNTHETASE); ATP binding / alanine-tRNA ligase/ nucleic acid binding Identical to Alanyl-tRNA synthetase, mitochondrial precursor (EC 6.1.1.7) (Alanine--tRNA ligase) (AlaRS) (ALATS) [Arabidopsis Thaliana] (GB:P36428;GB:O04159;GB:Q9SX4
Msa.2923.1.S1_at	0.0002454	0.02228	-1.3			0	transport.Major Intrinsic Proteins.TIP	GAMMA-TIP (Tonoplast intrinsic protein (TIP) gamma); water channel encodes a tonoplast intrinsic protein, which functions as water channel. highly expressed in root, stem, cauline leaves and flowers. Identical to Aquaporin TIP1.1 (Tonoplast intrinsic pro
Mtr.30496.1.S1_at	0.0002455	0.02228	1.1	0.000475	0.01519	1.7	cell.organisation	similar to unknown protein [Arabidopsis thaliana] (TAIR:AT3G28770.1); similar to Tat binding protein 1 containing protein, expressed [Oryza sativa (japonica cultivar-group)] (GB:ABF98498.1); contains InterPro domain Tat binding protein 1-interacting; (
Msa.1045.1.S1_at	0.0002468	0.02235	-1.3	0.0003255	0.01354	-1.3	not assigned.unknown	similar to hypothetical protein asr2994 [Nostoc sp. PCC 7120] (GB:NP_487034.1); similar to Os05g0569200 [Oryza sativa (japonica cultivar-group)] (GB:NP_001056361.1)
Mtr.10178.1.S1_at	0.0002516	0.02252	-2.4	2.96E-05	0.006746	-1.9	not assigned.unknown	similar to membrane protein [Arabidopsis thaliana] (TAIR:AT3G07080.1); similar to H0811D08.4 [Oryza sativa (indica cultivar-group)] (GB:CAJ86111.1); similar to Os04g0645600 [Oryza sativa (japonica cultivar-group)] (GB:NP_001054066.1); contains InterPro
Mtr.29070.1.S1_s_at	0.000254	0.02257	-1.6			0	not assigned.no ontology	Swiss-Prot: Homolog to PRP1_MEDTR (1e-10): Cellwall;Developmentalprotein;Repeat;Signal,Repetitive proline-rich cell wall protein 1 precursor.
Mtr.44637.1.S1_at	0.0002555	0.02257	-2.4	2.64E-05	0.006526	-2.6	stress.biotic	PR4 (PATHOGENESIS-RELATED 4) Encodes a protein similar to the antifungal chitin-binding protein hevein from rubber tree latex. mRNA levels increase in response to ethylene and turnip crinkle virus infection. Identical to Hevein-like protein precursor (HE
Mtr.25887.1.S1_at	0.0002579	0.02263	-1.4			0	RNA.regulation of transcription.bHLH,Basic Helix-Loop-Helix family	basix helix-loop-helix (bHLH) family protein similar to basix helix-loop-helix (bHLH) family protein [Arabidopsis thaliana] (TAIR:AT4G25400.1); similar to Helix-loop-helix DNA-binding [Medicago truncatula] (GB:ABE79361.1); contains InterPro domain Helix-
Mtr.709.1.S1_at	0.0002584	0.02263	-2.3			0	DNA.synthesis/chromatin structure	endonuclease/exonuclease/phosphatase family protein similar to endonuclease/exonuclease/phosphatase family protein [Arabidopsis thaliana] (TAIR:AT2G31830.1); similar to 5PTASE13/AT5PTASE13, inositol or phosphatidylinositol phosphatase [Arabidopsis thali
Mtr.34550.1.S1_at	0.0002594	0.02263	-1.1			0	not assigned.unknown	not assigned.unknown
Mtr.50907.1.S1_at	0.0002621	0.02281	2.3	3.02E-05	0.006746	1.8	cell wall.degradation.mannan-xylose-arabinose-fucose	BGAL8 (beta-glactosidase 8); beta-galactosidase putative beta-galactosidase (BGAL8 gene) similar to BGAL1 (BETA GALACTOSIDASE 1), beta-galactosidase [Arabidopsis thaliana] (TAIR:AT3G13750.1); similar to BGAL9 (BETA GALACTOSIDASE 9), beta-galactosidase [A
Mtr.50907.1.S1_at	0.0002621	0.02281	2.3	3.02E-05	0.006746	1.8	misc.gluco-, galacto- and mannosidases	BGAL8 (beta-glactosidase 8); beta-galactosidase putative beta-galactosidase (BGAL8 gene) similar to BGAL1 (BETA GALACTOSIDASE 1), beta-galactosidase [Arabidopsis thaliana] (TAIR:AT3G13750.1); similar to BGAL9 (BETA GALACTOSIDASE 9), beta-galactosidase [A
Mtr.548.1.S1_s_at	0.0002646	0.02285	2.6	0.0008613	0.01868	2.1	not assigned.unknown	not assigned.unknown
Mtr.48840.1.S1_x_at	0.0002657	0.02285	-1.2			0	not assigned.unknown	not assigned.unknown
Mtr.5135.1.S1_at	0.0002683	0.02286	1.7	0.000203	0.01166	2.1	protein.postranslational modification	protein kinase family protein similar to pentatricopeptide (PPR) repeat-containing protein [Arabidopsis thaliana] (TAIR:AT5G25630.1); similar to leaf protein [Ipomoea nil] (GB:BAA25906.1); contains InterPro domain Serine/threonine protein kinase; (Inter
Mtr.43754.1.S1_at	0.0002687	0.02286	1.1	2.96E-05	0.006746	1.3	RNA.regulation of transcription.putative transcription regulator	TRFL6 (TRF-LIKE 6); DNA binding / transcription factor Arabidopsis thaliana myb family transcription factor (At1g72650) similar to TRFL3 (TRF-LIKE 3), DNA binding / transcription factor [Arabidopsis thaliana] (TAIR:AT1G17460.1); similar to Os02g0776700 [
Mtr.25061.1.S1_x_at	0.0002732	0.02286	-1.2			0	not assigned.unknown	not assigned.unknown
Mtr.42563.1.S1_at	0.0002732	0.02286	-1.3			0	transport.metabolite transporters at the mitochondrial membrane	BOU (A BOUT DE SOUFFLE); binding Seedling lethal mutation; Mitochondrial Carnitine Acyl Carrier-Like Protein Identical to Mitochondrial carnitine/acylcarnitine carrier-like protein (Protein A BOUT DE SOUFFLE) (Carnitine/acylcarnitine translocase-like prot
Mtr.51470.1.S1_at	0.0002744	0.02289	1.2			0	not assigned.unknown	not assigned.unknown
Mtr.32842.1.S1_s_at	0.0002747	0.02289	1.1			0	protein.aa activation.asparagine-tRNA ligase	NS2 (asparaginyl-tRNA synthetase 2) Encodes an asparaginyl-tRNA synthetase. Identical to Asparaginyl-tRNA synthetase, cytoplasmic 2 (EC 6.1.1.22) (Asparagine-- tRNA ligase 2) (AsnRS 2) (SYNC2) [Arabidopsis Thaliana] (GB:Q9SW95;GB:O48594;GB:Q8GZ48;GB:Q9SR
Mtr.6114.1.S1_at	0.0002787	0.02307	1.4	0.0003739	0.01434	1.4	protein.postranslational modification	protein kinase family protein similar to kinase [Arabidopsis thaliana] (TAIR:AT2G20470.1); similar to protein kinase, putative [Arabidopsis thaliana] (TAIR:AT3G23310.1); similar to protein kinase, putative [Arabidopsis thaliana] (TAIR:AT1G03920.1); simi
Msa.1524.1.S1_at	0.000283	0.02312	-1.4	0.0002297	0.012	-1.6	not assigned.no ontology	catalytic similar to catalytic [Arabidopsis thaliana] (TAIR:AT3G17365.1); similar to unknown protein [Oryza sativa (japonica cultivar-group)] (GB:BAD09975.1); contains InterPro domain SAM (and some other nucleotide) binding motif; (InterPro:IPR000051); c
Mtr.1717.1.S1_at	0.0002833	0.02312	1.2	0.0002382	0.01216	1.5	not assigned.unknown	not assigned.unknown
Mtr.23189.1.S1_at	0.0002835	0.02312	-1.1	0.0008507	0.0186	-1.8	not assigned.unknown	not assigned.unknown
Mtr.45811.1.S1_at	0.0002864	0.02315	1.1			0	not assigned.unknown	RNA binding / tRNA methyltransferase similar to cupin family protein [Arabidopsis thaliana] (TAIR:AT2G18540.1); similar to Protein of unknown function DUF425 [Medicago truncatula] (GB:ABD28597.1); contains InterPro domain tRNA (guanine-N1-)-methyltransfe
Mtr.32584.1.S1_at	0.0002876	0.02316	2.6			0	not assigned.unknown	similar to Os05g0594500 [Oryza sativa (japonica cultivar-group)] (GB:NP_001056507.1); similar to IMP dehydrogenase/GMP reductase [Medicago truncatula] (GB:ABE93579.1); contains domain gb def: Hypothetical protein At3g48200 (PTHR12326:SF1); contains domain
Mtr.10659.1.S1_at	0.0002886	0.02319	3.7	4.39E-05	0.007569	3	stress.biotic	disease resistance-responsive family protein similar to unknown protein [Arabidopsis thaliana] (TAIR:AT1G22900.1); similar to dirigent-like protein pDIR9 [Picea engelmannii x Picea glauca] (GB:ABD52120.1); contains InterPro domain Plant disease resistanc
Mtr.34782.1.S1_s_at	0.0002918	0.02333	1.9	7.84E-05	0.008876	2.6	transport.amino acids	AAP2 (AMINO ACID PERMEASE 2); amino acid permease member of AAAP family similar to AAP4 (amino acid permease 4), amino acid permease [Arabidopsis thaliana] (TAIR:AT5G63850.1); similar to AAP3 (amino acid permease 3), amino acid permease [Arabidopsis thal
Mtr.19624.1.S1_at	0.0002918	0.02333	2.3			0	not assigned.unknown	not assigned.unknown
Mtr.33078.1.S1_x_at	0.0002921	0.02333	-1.8			0	protein.synthesis.misc ribososomal protein	RNA-binding S4 domain-containing protein similar to hypothetical protein [Cleome spinosa] (GB:ABD96845.1); contains InterPro domain RNA-binding S4; (InterPro:IPR002942)
Mtr.42921.1.S1_at	0.0002929	0.02333	1.7			0	not assigned.unknown	not assigned.unknown
Mtr.22583.1.S1_s_at	0.000293	0.02333	-1.3			0	protein.synthesis.misc ribososomal protein	60S ribosomal protein L22-2 (RPL22B) Identical to 60S ribosomal protein L22-2 (RPL22B) [Arabidopsis Thaliana] (GB:Q9M9W1); similar to 60S ribosomal protein L22 (RPL22C) [Arabidopsis thaliana] (TAIR:AT5G27770.1); similar to Ribosomal L22e protein [Medicag
Mtr.18117.1.S1_at	0.000294	0.02336	-2.6			0	not assigned.unknown	not assigned.unknown
Mtr.35329.1.S1_s_at	0.0002951	0.02336	2			0	RNA.regulation of transcription.WRKY domain transcription factor family	WRKY20 (WRKY DNA-binding protein 20); transcription factor member of WRKY Transcription Factor; Group I Identical to Probable WRKY transcription factor 20 (WRKY DNA-binding protein 20) (WRKY20) [Arabidopsis Thaliana] (GB:Q93WV0;GB:Q8H1E9;GB:Q94AP6;GB:Q9S
Mtr.14766.1.S1_at	0.0002958	0.02336	-1.2			0	not assigned.no ontology	Swiss-Prot: Homolog to UB72_DEIRA (2e-09): Completeproteome;Directproteinsequencing;Repeat,Protein DR1172.
Msa.2604.1.S1_at	0.0002968	0.02336	1.9	0.0003389	0.01381	1.9	not assigned.unknown	not assigned.unknown
Mtr.14949.1.S1_s_at	0.0002968	0.02336	-1.1			0	protein.degradation.ubiquitin.E3.SCF.FBOX	F-box family protein similar to F-box family protein [Arabidopsis thaliana] (TAIR:AT3G23880.1); similar to Putative F-Box protein, identical [Solanum demissum] (GB:AAT38720.1); contains InterPro domain Cyclin-like F-box; (InterPro:IPR001810); contains I
Mtr.27089.1.S1_at	0.0002972	0.02336	-1.9			0	cell.organisation	ZCF125; microtubule motor Encodes a kinesin-like protein. similar to kinesin motor protein-related [Arabidopsis thaliana] (TAIR:AT3G10180.1); similar to Centromeric protein E, putative, expressed [Oryza sativa (japonica cultivar-group)] (GB:ABA94250.1);
Mtr.47373.1.S1_at	0.0002993	0.0234	-1			0	protein.synthesis.misc ribososomal protein	EMB3010 (EMBRYO DEFECTIVE 3010); structural constituent of ribosome Identical to 40S ribosomal protein S6-2 (RPS6B) [Arabidopsis Thaliana] (GB:P51430;GB:O04670;GB:Q9LX91); similar to RPS6 (RIBOSOMAL PROTEIN S6), structural constituent of ribosome [Arabi
Mtr.19166.1.S1_at	0.0003008	0.0234	-1			0	not assigned.unknown	not assigned.unknown
Msa.2658.1.S1_at	0.000301	0.0234	-1.5			0	signalling.calcium	calcium-binding EF hand family protein similar to calcium-binding EF hand family protein [Arabidopsis thaliana] (TAIR:AT5G04170.1); similar to Os11g0140600 [Oryza sativa (japonica cultivar-group)] (GB:NP_001065711.1); similar to EF hand family protein,
Mtr.29122.1.S1_at	0.0003016	0.0234	-1.1			0	signalling.receptor kinases.misc	receptor-like protein kinase-related similar to 33 kDa secretory protein-related [Arabidopsis thaliana] (TAIR:AT2G01660.1); similar to Os04g0537800 [Oryza sativa (japonica cultivar-group)] (GB:NP_001053427.1); similar to receptor-like protein kinase-like
Mtr.25999.1.S1_s_at	0.0003024	0.0234	-1.5			0	not assigned.unknown	not assigned.unknown
Mtr.45227.1.S1_at	0.0003025	0.0234	-1.8	0.0001098	0.009575	-1.5	not assigned.no ontology	oxidoreductase, 2OG-Fe(II) oxygenase family protein similar to oxidoreductase, 2OG-Fe(II) oxygenase family protein [Arabidopsis thaliana] (TAIR:AT3G14140.1); similar to oxidoreductase, 2OG-Fe oxygenase family protein, putative, expressed [Oryza sativa (
Mtr.9256.1.S1_at	0.0003041	0.02343	-1.2			0	protein.degradation.serine protease	CLPP2 (Clp protease proteolytic subunit 2); endopeptidase Clp One of several nuclear-encoded ClpPs (caseinolytic protease). Contains a highly conserved catalytic triad of Ser-type proteases (Ser-His-Asp). The name reflects nomenclature described in Adam
Mtr.46786.1.S1_at	0.0003046	0.02343	-1.3			0	not assigned.unknown	not assigned.unknown
Mtr.38585.1.S1_at	0.0003085	0.02365	1.1	2.65E-05	0.006526	2.5	protein.degradation	LOL3 (LSD ONE LIKE 3); caspase/ cysteine-type endopeptidase Metacaspase AtMCP1b. Arginine/lysine-specific cysteine protease activity. Induces apoptosis in yeast. Contains Pfam profile PF00656: ICE-like protease (caspase) p20 domain similar to latex-abund
Mtr.40488.1.S1_at	0.0003096	0.02365	3.1	0.0006422	0.01712	1.4	misc.nitrilases, *nitrile lyases, berberine bridge enzymes, reticuline oxidases, troponine reductases	amidase family protein similar to amidase family protein [Arabidopsis thaliana] (TAIR:AT5G07360.2); similar to amidase, putative [Brassica oleracea] (GB:ABD65012.1); contains InterPro domain Amidase; (InterPro:IPR000120)
Mtr.47257.1.S1_s_at	0.0003103	0.02366	-2.8			0	not assigned.unknown	not assigned.unknown
Mtr.5763.1.S1_at	0.0003129	0.02373	-1.1			0	not assigned.no ontology	integral membrane HRF1 family protein similar to integral membrane HRF1 family protein [Arabidopsis thaliana] (TAIR:AT1G30890.2); similar to H0806H05.8 [Oryza sativa (indica cultivar-group)] (GB:CAC09475.2); similar to Os04g0165400 [Oryza sativa (japonic
Mtr.4850.1.S1_at	0.0003131	0.02373	-2.1	0.0007103	0.01764	-2	secondary metabolism.phenylpropanoids.lignin biosynthesis.CCoAOMT	CCoAMT (caffeoyl-CoA 3-O-methyltransferase); caffeoyl-CoA O-methyltransferase Encodes S-adenosyl-L-methionine: transcaffeoyl Coenzyme A 3-O-methyltransferase. Identical to Putative caffeoyl-CoA O-methyltransferase At1g67980 (EC 2.1.1.104) (Trans-caffeoyl
Mtr.4850.1.S1_at	0.0003131	0.02373	-2.1	0.0007103	0.01764	-2	cell wall	CCoAMT (caffeoyl-CoA 3-O-methyltransferase); caffeoyl-CoA O-methyltransferase Encodes S-adenosyl-L-methionine: transcaffeoyl Coenzyme A 3-O-methyltransferase. Identical to Putative caffeoyl-CoA O-methyltransferase At1g67980 (EC 2.1.1.104) (Trans-caffeoyl
Mtr.29663.1.S1_at	0.0003154	0.02373	-1.3			0	not assigned.unknown	not assigned.unknown
Mtr.47127.1.S1_at	0.000316	0.02373	2.6	9.60E-06	0.005302	3.7	signalling.light	FRS5 (FAR1-RELATED SEQUENCE 5); zinc ion binding similar to FRS3 (FAR1-RELATED SEQUENCE 3), zinc ion binding [Arabidopsis thaliana] (TAIR:AT2G27110.2); similar to putative far-red impaired response protein [Sorghum bicolor] (GB:AAL73980.1); similar to O
Mtr.29679.1.S1_at	0.0003178	0.02373	-1.1			0	not assigned.unknown	not assigned.unknown
Mtr.49249.1.S1_s_at	0.0003195	0.02373	-1.4			0	secondary metabolism.flavonoids.dihydroflavonols.dihydrokaempferol 4-reductase	BAN (BANYULS) Negative regulator of flavonoid biosynthesis, mutants accumulate flavonoid pigments in their seed coat, putative oxidoreductase. It is thought that a ternary complex composed of TT2, TT8 and TTG1 is necessary for correct expression of BAN i
Mtr.29283.1.S1_at	0.0003208	0.02376	-2.6	6.76E-05	0.008503	-2.4	protein.degradation.serine protease	SCPL45; serine carboxypeptidase similar to SCPL46 (serine carboxypeptidase-like 46), serine carboxypeptidase [Arabidopsis thaliana] (TAIR:AT2G33530.1); similar to Os04g0396800 [Oryza sativa (japonica cultivar-group)] (GB:NP_001052663.1); similar to Seri
Mtr.32928.1.S1_s_at	0.0003225	0.02376	1.5			0	not assigned.unknown	similar to unknown protein [Oryza sativa (japonica cultivar-group)] (GB:AAT47007.1); similar to Os05g0468600 [Oryza sativa (japonica cultivar-group)] (GB:NP_001055800.1); contains domain Nucleotide-diphospho-sugar transferases (SSF53448)
Mtr.25180.1.S1_at	0.0003225	0.02376	1.1			0	not assigned.no ontology.pentatricopeptide (PPR) repeat-containing protein	pentatricopeptide (PPR) repeat-containing protein similar to MEE40 (maternal effect embryo arrest 40), binding [Arabidopsis thaliana] (TAIR:AT3G53700.1); similar to Os07g0599000 [Oryza sativa (japonica cultivar-group)] (GB:NP_001060186.1); similar to pu
Mtr.7746.1.S1_at	0.0003232	0.02376	-1			0	N-metabolism.N-degradation.glutamate dehydrogenase	GDH1 (GLUTAMATE DEHYDROGENASE 1); oxidoreductase encodes the beta-subunit of the glutamate dehydrogenase. The enzyme is almost exclusively found in the mitochondria of stem and leaf companion cells. Identical to Glutamate dehydrogenase 1 (EC 1.4.1.3) (GD
Mtr.28840.1.S1_at	0.0003241	0.02378	1.1			0	RNA.transcription	transcription initiation factor-related similar to transcription initiation factor-related [Arabidopsis thaliana] (TAIR:AT4G21010.1); similar to hypothetical protein [Trifolium pratense] (GB:BAE71261.1); contains domain FAMILY NOT NAMED (PTHR12716); cont
Mtr.9137.1.S1_at	0.000328	0.02394	2.1			0	misc.GDSL-motif lipase	GDSL-motif lipase/hydrolase family protein similar to GDSL-motif lipase/hydrolase family protein [Arabidopsis thaliana] (TAIR:AT2G42990.1); similar to GDSL-motif lipase/hydrolase-like [Oryza sativa (japonica cultivar-group)] (GB:BAD22300.1); similar to
Mtr.6181.1.S1_at	0.0003288	0.02396	-1.5	4.52E-05	0.007569	-1.7	secondary metabolism.phenylpropanoids.lignin biosynthesis.CAD	cinnamyl-alcohol dehydrogenase, putative (CAD) similar to Eucalyptus gunnii alcohol dehydrogenase of unknown physiological function (GI:1143445), apple tree, PIR:T16995; NOT a cinnamyl-alcohol dehydrogenase similar to cinnamyl-alcohol dehydrogenase, puta
Mtr.6181.1.S1_at	0.0003288	0.02396	-1.5	4.52E-05	0.007569	-1.7	misc.alcohol dehydrogenases	cinnamyl-alcohol dehydrogenase, putative (CAD) similar to Eucalyptus gunnii alcohol dehydrogenase of unknown physiological function (GI:1143445), apple tree, PIR:T16995; NOT a cinnamyl-alcohol dehydrogenase similar to cinnamyl-alcohol dehydrogenase, puta
Mtr.6181.1.S1_at	0.0003288	0.02396	-1.5	4.52E-05	0.007569	-1.7	cell wall	cinnamyl-alcohol dehydrogenase, putative (CAD) similar to Eucalyptus gunnii alcohol dehydrogenase of unknown physiological function (GI:1143445), apple tree, PIR:T16995; NOT a cinnamyl-alcohol dehydrogenase similar to cinnamyl-alcohol dehydrogenase, puta
Mtr.22096.1.S1_at	0.0003319	0.02408	-2.7	0.0001081	0.009575	-3.5	stress.biotic	disease resistance family protein similar to disease resistance family protein [Arabidopsis thaliana] (TAIR:AT1G47890.1); similar to Leucine-rich repeat; Leucine-rich repeat, cysteine-containing type [Medicago truncatula] (GB:ABE79507.1); contains Inter
Mtr.33674.1.S1_s_at	0.0003323	0.02408	2.1			0	not assigned.unknown	not assigned.unknown
Msa.1732.1.S1_at	0.0003326	0.02408	1.1			0	not assigned.unknown	binding / protein binding similar to rubredoxin family protein [Arabidopsis thaliana] (TAIR:AT5G17170.2); similar to PDZ/DHR/GLGF; Tetratricopeptide-like helical [Medicago truncatula] (GB:ABE87465.1); contains InterPro domain Tetratricopeptide region; (I
Mtr.48024.1.S1_at	0.000334	0.02408	-1.3			0	not assigned.unknown	not assigned.unknown
Mtr.29420.1.S1_at	0.0003353	0.02408	-2.1			0	not assigned.unknown	not assigned.unknown
Mtr.29176.1.S1_at	0.0003358	0.02408	1			0	not assigned.no ontology	metal-dependent phosphohydrolase HD domain-containing protein similar to metal-dependent phosphohydrolase HD domain-containing protein [Arabidopsis thaliana] (TAIR:AT2G23820.2); similar to Os02g0179100 [Oryza sativa (japonica cultivar-group)] (GB:NP_001
Mtr.4372.1.S1_at	0.0003358	0.02408	-2.1			0	not assigned.unknown	not assigned.unknown
Mtr.5690.1.S1_at	0.0003364	0.02408	-1.9			0	misc.short chain dehydrogenase/reductase (SDR)	short-chain dehydrogenase/reductase (SDR) family protein similar to short-chain dehydrogenase/reductase (SDR) family protein [Arabidopsis thaliana] (TAIR:AT2G24190.1); similar to Short-chain dehydrogenase/reductase SDR [Medicago truncatula] (GB:ABD28440.
Mtr.9011.1.S1_at	0.0003387	0.02414	-1.6	0.000144	0.01077	-1.5	not assigned.unknown	not assigned.unknown
Mtr.11099.1.S1_at	0.0003392	0.02414	-3.8			0	redox.peroxiredoxin	ATPER1 (Arabidopsis thaliana 1-cysteine peroxiredoxin 1); antioxidant encodes a protein similar to the 1-cysteine (1-Cys) peroxiredoxin family of antioxidants. Expression is limited to seed (aleurone and embryo) and is not induced by ABA or drought. Iden
Mtr.5446.1.S1_s_at	0.0003403	0.02418	-1.1			0	RNA.regulation of transcription.HB,Homeobox transcription factor family	KNAT2 (KNOTTED-LIKE FROM ARABIDOPSIS THALIANA 2); transcription factor A member of class I knotted1-like homeobox gene family (together with KNAT1). Similar to the knotted1 (kn1) homeobox gene of maize. KNAT2 acts synergistically with cytokinins and anta
Mtr.45617.1.S1_s_at	0.0003417	0.02424	1.5	0.0004206	0.0146	1.6	not assigned.no ontology	COG: Homolog to sll1096 (1e-09): COG0048
Mtr.45617.1.S1_s_at	0.0003417	0.02424	1.5	0.0004206	0.0146	1.6	not assigned.no ontology	COG: Homolog to sll1096 (1e-09): COG0048||KEGG: Homolog to pmn:PMN2A_1077 (6e-10): ribosomal protein S12, bacterial and chloroplast form [KO:K02950]
Mtr.14037.1.S1_s_at	0.0003456	0.02439	1.6	2.43E-05	0.006326	1.3	not assigned.no ontology	COG: Homolog to sll1804 (1e-50): COG0092
Mtr.14037.1.S1_s_at	0.0003456	0.02439	1.6	2.43E-05	0.006326	1.3	not assigned.no ontology	COG: Homolog to sll1804 (1e-50): COG0092||KEGG: Homolog to syn:sll1804 (5e-50): rpsC, rps3; 30S ribosomal protein S3 [KO:K02982]
Mtr.858.1.S1_s_at	0.0003468	0.02439	-1.4			0	not assigned.unknown	not assigned.unknown
Mtr.30059.1.S1_at	0.0003472	0.02439	-1.1			0	not assigned.unknown	not assigned.unknown
Mtr.743.1.S1_at	0.0003506	0.02445	2.3			0	not assigned.unknown	similar to unknown protein [Arabidopsis thaliana] (TAIR:AT2G45900.1); similar to conserved hypothetical protein [Medicago truncatula] (GB:ABE91371.1); contains domain PHOSPHATIDYLINOSITOL N-ACETYLGLUCOSAMINYLTRANSFERASE SUBUNIT P (DOWN SYNDROME CRITICAL R
Mtr.40028.1.S1_at	0.0003529	0.02445	-4	0.0001255	0.01009	-5.2	stress.biotic	ATHCHIB (BASIC CHITINASE); chitinase encodes a basic chitinase involved in ethylene/jasmonic acid mediated signalling pathway during systemic acquired resistance based on expression analyses. Identical to Basic endochitinase B precursor (EC 3.2.1.14) (Pa
Mtr.40028.1.S1_at	0.0003529	0.02445	-4	0.0001255	0.01009	-5.2	cell wall	ATHCHIB (BASIC CHITINASE); chitinase encodes a basic chitinase involved in ethylene/jasmonic acid mediated signalling pathway during systemic acquired resistance based on expression analyses. Identical to Basic endochitinase B precursor (EC 3.2.1.14) (Pa
Mtr.44281.1.S1_at	0.0003539	0.02445	-3.3	0.0004615	0.01511	-1.5	misc.acid and other phosphatases	PAP8 (PURPLE ACID PHOSPHATASE PRECURSOR); acid phosphatase/ protein serine/threonine phosphatase Encodes a purple acid phosphatase (PAP) belonging to the low molecular weight plant PAP group. similar to ATPAP3/PAP3 (purple acid phosphatase 3), acid phosp
Mtr.29138.1.S1_at	0.0003561	0.02445	-3.5	3.79E-05	0.007129	-2.9	not assigned.unknown	similar to unknown protein [Arabidopsis thaliana] (TAIR:AT1G63820.1); similar to CCT [Medicago truncatula] (GB:ABD32315.1); similar to Os01g0835700 [Oryza sativa (japonica cultivar-group)] (GB:NP_001044727.1); contains InterPro domain CCT; (InterPro:IPR01
Mtr.22923.1.S1_at	0.000357	0.02445	-1.1			0	RNA.processing.splicing	EMB2444 (EMBRYO DEFECTIVE 2444); RNA binding similar to PAB8 (POLY(A) BINDING PROTEIN 8), RNA binding / translation initiation factor [Arabidopsis thaliana] (TAIR:AT1G49760.1); similar to PREDICTED: similar to Splicing factor 3b, subunit 4 [Strongylocen
Mtr.21341.1.S1_at	0.0003592	0.02445	1.3			0	tetrapyrrole synthesis.glu-tRNA reductase	HEMA1; glutamyl-tRNA reductase Encodes a protein with glutamyl-tRNA reductase (GluTR) activity, catalyzing the NADPH-dependent reduction of Glu-tRNA(Glu) to glutamate 1-semialdehyde (GSA) with the release of free tRNA(Glu). It is involved in the early st
Mtr.34430.1.S1_at	0.0003607	0.02449	1.2			0	RNA.regulation of transcription.unclassified	zinc finger (CCCH-type) family protein similar to RNA methyltransferase family protein [Arabidopsis thaliana] (TAIR:AT3G21300.1); similar to Os04g0105000 [Oryza sativa (japonica cultivar-group)] (GB:NP_001052005.1); similar to OSJNBa0094O15.14 [Oryza sa
Mtr.16614.1.S1_at	0.0003651	0.02461	-1.1			0	not assigned.unknown	not assigned.unknown
Mtr.2556.1.S1_at	0.0003742	0.02476	-1.8	0.0002455	0.0122	-1.8	not assigned.unknown	not assigned.unknown
Mtr.32323.1.S1_at	0.000375	0.02476	1.3			0	not assigned.no ontology.pentatricopeptide (PPR) repeat-containing protein	pentatricopeptide (PPR) repeat-containing protein similar to binding [Arabidopsis thaliana] (TAIR:AT4G14190.1); similar to pentatricopeptide repeat protein [Capsella rubella] (GB:ABA18107.1); contains InterPro domain Pentatricopeptide repeat; (InterPro:I
Mtr.18605.1.S1_at	0.0003764	0.02477	-2.3			0	not assigned.unknown	not assigned.unknown
Mtr.45792.1.S1_at	0.000377	0.02477	1.9			0	not assigned.unknown	similar to myosin heavy chain-related [Arabidopsis thaliana] (TAIR:AT4G17210.1); similar to Prefoldin [Medicago truncatula] (GB:ABD28587.1); contains InterPro domain Protein of unknown function DUF827, plant; (InterPro:IPR008545)
Mtr.2662.1.S1_at	0.0003782	0.02477	-1.6			0	mitochondrial electron transport / ATP synthesis.F1-ATPase	ATP synthase alpha chain, mitochondrial, putative Identical to ATP synthase subunit alpha, mitochondrial (EC 3.6.3.14) (ATPA) [Arabidopsis Thaliana] (GB:P92549;GB:Q8S890); similar to ATP synthase subunit alpha, mitochondrial (GB:P22201); similar to F1-A
Mtr.50705.1.S1_s_at	0.0003797	0.02477	2.5	4.23E-05	0.007539	2.5	not assigned.no ontology	Swiss-Prot: Homolog to YCF1_LOTJA (0): Chloroplast;Hypotheticalprotein;Plastid,Hypothetical 214.8 kDa protein ycf1.
Mtr.34140.1.S1_at	0.0003806	0.02477	1.5			0	hormone metabolism.abscisic acid.synthesis-degradation.synthesis.zeaxanthin epoxidase	ABA1 (ABA DEFICIENT 1); zeaxanthin epoxidase Encodes a single copy zeaxanthin epoxidase gene that functions in first step of the biosynthesis of the abiotic stress hormone abscisic acid (ABA). Mutants in this gene are unable to express female sterility i
Mtr.39939.1.S1_at	0.0003842	0.02477	1.7	0.0007882	0.01825	2.3	protein.postranslational modification	ANP1 (NPK1-RELATED PROTEIN KINASE 1S); kinase NPK1-related protein kinase 1S Identical to Mitogen-activated protein kinase kinase kinase ANP1 (EC 2.7.11.25) (Arabidopsis NPK1-related kinase 1) (ANP1) [Arabidopsis Thaliana] (GB:O22040;GB:O04030;GB:O22039;
Mtr.2783.1.S1_at	0.0003845	0.02477	-1.4			0	not assigned.unknown	not assigned.unknown
Mtr.37263.1.S1_at	0.0003856	0.02477	-1.5	0.000587	0.01654	-1.4	not assigned.unknown	not assigned.unknown
Mtr.29412.1.S1_at	0.0003856	0.02477	-1.7			0	not assigned.unknown	not assigned.unknown
Mtr.47142.1.S1_at	0.0003892	0.02478	-2.1			0	not assigned.unknown	not assigned.unknown
Mtr.43896.1.S1_at	0.0003894	0.02478	3.2	3.49E-05	0.007021	3.2	cell.cycle.peptidylprolyl isomerase	ROF1 (ROTAMASE FKBP 1); FK506 binding / calmodulin binding / peptidyl-prolyl cis-trans isomerase Encodes a a high molecular weight member of the FK506 binding protein (FKBP) family. It has three FKBP12-like domains, tetratricopeptide repeats, and a puta
Mtr.8773.1.S1_s_at	0.0003896	0.02478	1.5			0	protein.folding	peptidyl-prolyl cis-trans isomerase, putative / cyclophilin, putative / rotamase, putative similar to peptidyl-prolyl cis-trans isomerase TLP38, chloroplast / thylakoid lumen PPIase of 38 kDa / cyclophilin / rotamase [Arabidopsis thaliana] (TAIR:AT3G155
Mtr.42049.1.S1_at	0.0003917	0.02483	-1.3			0	misc.protease inhibitor/seed storage/lipid transfer protein (LTP) family protein	protease inhibitor/seed storage/lipid transfer protein (LTP) family protein (YLS3) similar to lipid transfer protein-related [Arabidopsis thaliana] (TAIR:AT2G44300.1); similar to Protease inhibitor/seed storage/LTP family protein, expressed [Oryza sativ
Mtr.18492.1.S1_at	0.0003935	0.02488	-4.2	4.71E-05	0.007626	-4.7	misc.oxidases - copper, flavone etc.	oxidoreductase, zinc-binding dehydrogenase family protein Identical to Quinone oxidoreductase-like protein At1g23740, chloroplast precursor (EC 1.-.-.-) [Arabidopsis Thaliana] (GB:Q9ZUC1;GB:Q945P3); similar to oxidoreductase, zinc-binding dehydrogenase
Mtr.19519.1.S1_s_at	0.000396	0.02496	-1.8			0	not assigned.no ontology.AT hook motif-containing protein	AT hook motif-containing protein-related similar to unknown protein [Arabidopsis thaliana] (TAIR:AT3G13250.1); similar to unknown protein [Arabidopsis thaliana] (TAIR:AT3G30560.1); similar to AT hook motif-containing protein-related [Arabidopsis thalian
Mtr.10792.1.S1_at	0.0003976	0.02502	2.9			0	nucleotide metabolism.degradation	inosine-uridine preferring nucleoside hydrolase family protein similar to inosine-uridine preferring nucleoside hydrolase family protein [Arabidopsis thaliana] (TAIR:AT5G18890.1); similar to putative inosine-uridine preferring nucleoside hydrolase [Oryza
Mtr.34605.1.S1_at	0.0004002	0.02502	-1.2	0.0001948	0.01159	-1.1	not assigned.no ontology	catalytic similar to catalytic [Arabidopsis thaliana] (TAIR:AT3G17365.1); similar to unknown protein [Oryza sativa (japonica cultivar-group)] (GB:BAD09975.1); contains InterPro domain SAM (and some other nucleotide) binding motif; (InterPro:IPR000051); c
Mtr.15816.1.S1_at	0.0004009	0.02502	1.7	7.15E-05	0.008595	4	not assigned.unknown	not assigned.unknown
Mtr.21835.1.S1_at	0.0004017	0.02502	-2.6			0	not assigned.unknown	not assigned.unknown
Mtr.20010.1.S1_at	0.0004031	0.02504	-1.1			0	not assigned.unknown	not assigned.unknown
Mtr.12705.1.S1_at	0.0004075	0.0252	1.2			0	protein.degradation	acylaminoacyl-peptidase-related similar to serine-type peptidase [Arabidopsis thaliana] (TAIR:AT5G36210.1); similar to Os10g0415600 [Oryza sativa (japonica cultivar-group)] (GB:NP_001064602.1); similar to prolyl oligopeptidase family protein, expressed
Mtr.41870.1.S1_at	0.0004113	0.02532	1.1			0	protein.degradation.ubiquitin.E3.HECT	UPL4 (ubiquitin-protein ligase 4) encodes a ubiquitin-protein ligase containing a HECT domain. There are six other HECT-domain UPLs in Arabidopsis. similar to KAK (KAKTUS) [Arabidopsis thaliana] (TAIR:AT4G38600.1); similar to unknown protein [Oryza sativa
Msa.1598.1.S1_at	0.0004133	0.02538	3.1			0	stress.abiotic	ATOSM34 (OSMOTIN 34) osmotin-like protein Identical to Osmotin-like protein OSM34 precursor (OSM34) [Arabidopsis Thaliana] (GB:P50700;GB:Q9T0D2); similar to unknown protein [Arabidopsis thaliana] (TAIR:AT1G75050.1); similar to osmotin-like protein I [Gos
Mtr.38013.1.S1_at	0.0004139	0.02538	-1.2	0.0006037	0.01671	-1.1	RNA.regulation of transcription.bHLH,Basic Helix-Loop-Helix family	BIM3 (BES1-INTERACTING MYC-LIKE PROTEIN 3); DNA binding / transcription factor Identical to Putative transcription factor BIM3 (BES1-interacting Myc-like protein 3) (Transcription factor EN 127) (Basic helix-loop-helix protein 141) (bHLH 141) (AtbHLH141
Mtr.32783.1.S1_at	0.0004315	0.02591	1.7	0.0001971	0.01159	1.7	cell.organisation	ATM2 (ARABIDOPSIS THALIANA MYOSIN 4) Type VII myosin gene similar to ATATM (myosin 1), motor [Arabidopsis thaliana] (TAIR:AT3G19960.1); similar to VIIIB (Myosin-like protein VIIB), motor [Arabidopsis thaliana] (TAIR:AT4G27370.1); similar to VIIIA (Myosin
Mtr.14102.1.S1_at	0.0004334	0.02591	-1.2			0	not assigned.unknown	not assigned.unknown
Mtr.47149.1.S1_x_at	0.0004334	0.02591	-1.9			0	not assigned.unknown	not assigned.unknown
Mtr.32302.1.S1_at	0.0004335	0.02591	1.1			0	not assigned.unknown	not assigned.unknown
Mtr.7440.1.S1_at	0.000438	0.02591	-1.8	0.0005954	0.01662	-1.7	not assigned.no ontology	ATPase, BadF/BadG/BcrA/BcrD-type family similar to Os09g0133700 [Oryza sativa (japonica cultivar-group)] (GB:NP_001062632.1); similar to hypothetical protein DDBDRAFT_0186012 [Dictyostelium discoideum AX4] (GB:XP_638627.1); similar to Os07g0147700 [Oryz
Mtr.19439.1.S1_at	0.0004407	0.02591	-2.3			0	not assigned.unknown	not assigned.unknown
Mtr.1242.1.S1_at	0.0004436	0.02591	-4.1			0	not assigned.unknown	not assigned.unknown
Mtr.32760.1.S1_at	0.0004442	0.02591	1.2			0	signalling.light	signal transducer similar to phototropic-responsive protein, putative [Arabidopsis thaliana] (TAIR:AT3G49970.1); similar to BTB/POZ; NPH3 [Medicago truncatula] (GB:ABE85753.1); similar to BTB/POZ; NPH3 [Medicago truncatula] (GB:ABE82531.1); contains Int
Mtr.36247.1.S1_at	0.0004455	0.02591	-2			0	not assigned.unknown	not assigned.unknown
Mtr.15378.1.S1_at	0.0004457	0.02591	1.3			0	cell.organisation	VLN4 (ARABIDOPSIS THALIANA VILLIN 4); actin binding Arabidopsis thaliana VILLIN4 Identical to Villin-4 (VLN4) [Arabidopsis Thaliana] (GB:O65570;GB:Q9SZW9); similar to villin, putative [Arabidopsis thaliana] (TAIR:AT5G57320.1); similar to VLN3 (VILLIN 3),
Mtr.14028.1.S1_s_at	0.0004465	0.02591	3	0.0003961	0.0144	3.5	not assigned.no ontology	COG: Homolog to slr0331 (3e-143): COG1008||KEGG: Homolog to ath:ArthCp074 (0): NADH dehydrogenase subunit 4 [EC:1.6.5.3] [KO:K05575]
Mtr.14028.1.S1_s_at	0.0004465	0.02591	3	0.0003961	0.0144	3.5	mitochondrial electron transport / ATP synthesis.NADH-DH.localisation not clear	COG: Homolog to slr0331 (3e-143): COG1008||KEGG: Homolog to ath:ArthCp074 (0): NADH dehydrogenase subunit 4 [EC:1.6.5.3] [KO:K05575]
Mtr.32674.1.S1_at	0.0004495	0.026	1.1			0	not assigned.no ontology	haloacid dehalogenase-like hydrolase family protein similar to haloacid dehalogenase-like hydrolase family protein [Arabidopsis thaliana] (TAIR:AT4G39970.1); similar to HAD-superfamily hydrolase, subfamily IA, variant 3 containing protein, expressed [Or
Mtr.27300.1.S1_at	0.0004512	0.02601	-1.1			0	not assigned.unknown	not assigned.unknown
Mtr.31558.1.S1_at	0.0004526	0.02601	3.7	5.07E-05	0.007783	3.6	not assigned.unknown	not assigned.unknown
Mtr.44515.1.S1_at	0.0004559	0.02611	1.4			0	transporter.sugars	ATINT1 (INOSITOL TRANSPORTER 1); carbohydrate transporter/ sugar porter Identical to Probable inositol transporter 1 (INT1) [Arabidopsis Thaliana] (GB:Q8VZR6;GB:O22848); similar to ATINT2 (INOSITOL TRANSPORTER 2), carbohydrate transporter/ sugar porter
Mtr.29116.1.S1_at	0.0004585	0.0262	-1.3			0	cell. vesicle transport	Golgi transport complex protein-related similar to Os05g0378900 [Oryza sativa (japonica cultivar-group)] (GB:NP_001055390.1); similar to component of oligomeric gol (GB:NP_006339.2); contains InterPro domain Steroid nuclear receptor, ligand-binding; (In
Mtr.43839.1.S1_at	0.0004613	0.02621	1.2			0	major CHO metabolism.degradation.starch.starch cleavage	HGL1 (HETEROGLYCAN GLUCOSIDASE 1); hydrolase, hydrolyzing O-glycosyl compounds similar to RSW3 (RADIAL SWELLING 3), hydrolase, hydrolyzing O-glycosyl compounds [Arabidopsis thaliana] (TAIR:AT5G63840.1); similar to Os07g0421300 [Oryza sativa (japonica cu
Mtr.43839.1.S1_at	0.0004613	0.02621	1.2			0	misc.gluco-, galacto- and mannosidases	HGL1 (HETEROGLYCAN GLUCOSIDASE 1); hydrolase, hydrolyzing O-glycosyl compounds similar to RSW3 (RADIAL SWELLING 3), hydrolase, hydrolyzing O-glycosyl compounds [Arabidopsis thaliana] (TAIR:AT5G63840.1); similar to Os07g0421300 [Oryza sativa (japonica cu
Mtr.37848.1.S1_at	0.0004654	0.02621	-1.5			0	amino acid metabolism.synthesis.glutamate family.arginine.arginosuccinate synthase	arginosuccinate synthase family Identical to Argininosuccinate synthase, chloroplast precursor (EC 6.3.4.5) (Citrulline--aspartate ligase) [Arabidopsis Thaliana] (GB:Q9SZX3;GB:Q8VZ47); similar to Ar (GB:ABE78918.1); similar to Os12g0235800 [Oryza sativa
Mtr.25746.1.S1_at	0.0004655	0.02621	-1.4			0	not assigned.unknown	not assigned.unknown
Mtr.17177.1.S1_at	0.0004659	0.02621	2	9.64E-05	0.009218	2.9	RNA.regulation of transcription.JUMONJI family	transcription factor jumonji (jmjC) domain-containing protein similar to transcription factor jumonji (jmjC) domain-containing protein [Arabidopsis thaliana] (TAIR:AT1G78280.1); similar to Transcription factor jumonji, jmjC [Medicago truncatula] (GB:ABE
Mtr.33355.1.S1_at	0.0004666	0.02621	-1.8			0	protein.synthesis.misc ribososomal protein	ATPK19/ATPK2 (ARABIDOPSIS THALIANA SERINE/THREONINE PROTEIN KINASE 19, ARABIDOPSIS THALIANA SERINE/THREONINE PROTEIN KINASE 2); kinase Encodes a ribosomal-protein S6 kinase. Gene expression is induced by cold and salt (NaCl). Activation of AtS6k is regu
Mtr.38641.1.S1_at	0.000468	0.02621	1.5	0.00067	0.01728	1.8	DNA.synthesis/chromatin structure	nucleolar protein-related similar to calcium ion binding [Arabidopsis thaliana] (TAIR:AT4G34070.1); similar to PREDICTED: similar to CG5149-PA [Canis familiaris] (GB:XP_546801.2); similar to Os12g0157200 [Oryza sativa (japonica cultivar-group)] (GB:NP_00
Mtr.40869.1.S1_at	0.0004692	0.02621	1.2			0	not assigned.no ontology.hydroxyproline rich proteins	hydroxyproline-rich glycoprotein family protein similar to CHUP1 (CHLOROPLAST UNUSUAL POSITIONING 1) [Arabidopsis thaliana] (TAIR:AT3G25690.1); similar to Os12g0105300 [Oryza sativa (japonica cultivar-group)] (GB:NP_001065931.1); similar to Os08g0129600
Mtr.8985.1.S1_at	0.0004738	0.02621	-1.4	0.0001223	0.009925	-1.3	secondary metabolism.phenylpropanoids.lignin biosynthesis.CAD	cinnamyl-alcohol dehydrogenase, putative (CAD) similar to Eucalyptus gunnii alcohol dehydrogenase of unknown physiological function (GI:1143445), apple tree, PIR:T16995; NOT a cinnamyl-alcohol dehydrogenase similar to cinnamyl-alcohol dehydrogenase, puta
Mtr.8985.1.S1_at	0.0004738	0.02621	-1.4	0.0001223	0.009925	-1.3	misc.alcohol dehydrogenases	cinnamyl-alcohol dehydrogenase, putative (CAD) similar to Eucalyptus gunnii alcohol dehydrogenase of unknown physiological function (GI:1143445), apple tree, PIR:T16995; NOT a cinnamyl-alcohol dehydrogenase similar to cinnamyl-alcohol dehydrogenase, puta
Mtr.8985.1.S1_at	0.0004738	0.02621	-1.4	0.0001223	0.009925	-1.3	cell wall	cinnamyl-alcohol dehydrogenase, putative (CAD) similar to Eucalyptus gunnii alcohol dehydrogenase of unknown physiological function (GI:1143445), apple tree, PIR:T16995; NOT a cinnamyl-alcohol dehydrogenase similar to cinnamyl-alcohol dehydrogenase, puta
Mtr.1422.1.S1_x_at	0.0004765	0.02621	-1.7			0	not assigned.unknown	not assigned.unknown
Mtr.40748.1.S1_at	0.0004786	0.02621	1.5			0	not assigned.unknown	not assigned.unknown
Mtr.1874.1.S1_s_at	0.0004791	0.02621	1.7			0	not assigned.unknown	not assigned.unknown
Mtr.36930.1.S1_at	0.0004792	0.02621	1.7			0	not assigned.unknown	not assigned.unknown
Mtr.22651.1.S1_at	0.0004794	0.02621	-1.1			0	not assigned.unknown	not assigned.unknown
Mtr.32474.1.S1_at	0.0004843	0.02621	1.3			0	not assigned.unknown	not assigned.unknown
Mtr.16117.1.S1_s_at	0.0004858	0.02621	2.2			0	transport.metal	HMA5 (HEAVY METAL ATPASE 5); ATPase, coupled to transmembrane movement of ions, phosphorylative mechanism The Arabidopsis P-type ATPase HMA5 is involved in Cu detoxification. hma5 mutant plants exhibit Cu hypersensitivity, which is especially dramatic i
Mtr.6748.1.S1_at	0.0004884	0.02621	1			0	mitochondrial electron transport / ATP synthesis.NADH-DH.type II.internal matrix	NDA1 (ALTERNATIVE NAD(P)H DEHYDROGENASE 1); NADH dehydrogenase Internal NAD(P)H dehydrogenase in mitochondria. The predicted protein sequence has high homology with other designated NAD(P)H DHs from microorganisms; the capacity for matrix NAD(P)H oxidati
Mtr.15377.1.S1_s_at	0.0004893	0.02621	2.1			0	secondary metabolism.phenylpropanoids	transferase family protein encodes a protein whose sequence is similar to anthranilate N-hydroxycinnamoyl/benzoyltransferase from Dianthus caryophyllus (gi:2239091) similar to transferase family protein [Arabidopsis thaliana] (TAIR:AT5G48930.1); similar t
Mtr.28134.1.S1_at	0.0004921	0.02621	2	0.0003918	0.01439	2.2	RNA.regulation of transcription.unclassified	similar to transcription factor-related [Arabidopsis thaliana] (TAIR:AT1G17040.1); similar to hypothetical protein [Oryza sativa] (GB:AAL79683.1); contains InterPro domain Concanavalin A-like lectin/glucanase, subgroup; (InterPro:IPR013320); contains I
Mtr.36986.1.S1_s_at	0.0004924	0.02621	1.3			0	not assigned.no ontology	KEGG: Homolog to ath:ArthCp025 (1e-40): NADH dehydrogenase subunit J [EC:1.6.5.3] [KO:K05581]||COG: Homolog to slr1281 (1e-31): COG0852
Mtr.36986.1.S1_s_at	0.0004924	0.02621	1.3			0	mitochondrial electron transport / ATP synthesis.NADH-DH.localisation not clear	KEGG: Homolog to ath:ArthCp025 (1e-40): NADH dehydrogenase subunit J [EC:1.6.5.3] [KO:K05581]||COG: Homolog to slr1281 (1e-31): COG0852
Mtr.9022.1.S1_s_at	0.0004931	0.02621	1.1	0.0006544	0.01717	1.7	not assigned.unknown	not assigned.unknown
Mtr.11131.1.S1_at	0.0004935	0.02621	-1.1	0.0006529	0.01717	-1.4	protein.degradation.ubiquitin.ubiquitin	ubiquitin carboxyl-terminal hydrolase family protein similar to ubiquitin thiolesterase/ zinc ion binding [Arabidopsis thaliana] (TAIR:AT4G22285.1); similar to ubiquitin carboxyl-terminal hydrolase family protein [Arabidopsis thaliana] (TAIR:AT4G22410.1
Mtr.24554.1.S1_s_at	0.0004939	0.02621	-2.6	0.000252	0.01226	-3.2	not assigned.unknown	similar to unknown protein [Arabidopsis thaliana] (TAIR:AT1G43940.1); similar to Integrase, catalytic re (GB:ABE85615.1); contains InterPro domain Retrotransposon gag protein; (InterPro:IPR005162)
Mtr.2343.1.S1_at	0.0004947	0.02621	1.7			0	cell.organisation	ankyrin repeat family protein similar to unknown protein [Arabidopsis thaliana] (TAIR:AT5G35810.1); similar to Ankyrin [Medicago truncatula] (GB:ABE89653.1); contains InterPro domain Ankyrin; (InterPro:IPR002110)
Mtr.42440.1.S1_at	0.0004963	0.02621	1.3			0	not assigned.unknown	not assigned.unknown
Mtr.10686.1.S1_at	0.0004969	0.02621	-1			0	not assigned.unknown	not assigned.unknown
Mtr.17358.1.S1_at	0.0004972	0.02621	1.4			0	protein.synthesis.elongation	ATSCO1/ATSCO1/CPEF-G (SNOWY COTYLEDON1); translation elongation factor/ translation factor, nucleic acid binding Nuclear encoded protein consists of the five domains conserved in EF-G proteins, with two GTP-binding sites in the first domain, and an addit
Mtr.42253.1.S1_at	0.0005008	0.02632	1.2			0	not assigned.unknown	similar to unknown protein [Arabidopsis thaliana] (TAIR:AT5G12960.1); similar to Os06g0612900 [Oryza sativa (japonica cultivar-group)] (GB:NP_001058067.1); similar to Os02g0195500 [Oryza sativa (japonica cultivar-group)] (GB:NP_001046185.1); similar to hy
Mtr.27977.1.S1_s_at	0.0005011	0.02632	-1.7			0	not assigned.unknown	not assigned.unknown
Mtr.10348.1.S1_at	0.0005051	0.02632	2.2	0.0005897	0.01654	1.6	not assigned.no ontology	molybdenum cofactor sulfurase family protein similar to molybdenum cofactor sulfurase family protein [Arabidopsis thaliana] (TAIR:AT5G44720.1); similar to molybdenum cofactor sulfurase-like protein 1 [Oryza sativa (japonica cultivar-group)] (GB:ABH88162
Mtr.33171.1.S1_at	0.0005061	0.02632	1.4	0.0005344	0.01595	1.4	stress.biotic	disease resistance protein (TIR-NBS-LRR class), putative similar to disease resistance protein (TIR-NBS-LRR class), putative [Arabidopsis thaliana] (TAIR:AT5G17680.1); similar to TIR-NBS type disease resistance protein [Populus trichocarpa] (GB:ABF81459
Mtr.33171.1.S1_at	0.0005061	0.02632	1.4	0.0005344	0.01595	1.4	RNA.regulation of transcription.WRKY domain transcription factor family	WRKY, protein kinase family protein, similar to mitogen-activated protein kinase (Arabidopsis thaliana) GI:1255448; contains Pfam profiles PF02671: Paired amphipathic helix repeat, PF03106: WRKY DNA-binding domain, PF00560: Leucine Rich Repeat, PF00069: P
Mtr.42224.1.S1_at	0.0005075	0.02632	-1.1			0	not assigned.unknown	not assigned.unknown
Mtr.39631.1.S1_x_at	0.0005078	0.02632	-2.7	0.000627	0.017	-3.1	not assigned.unknown	not assigned.unknown
Mtr.22391.1.S1_at	0.0005078	0.02632	-1.1			0	not assigned.unknown	not assigned.unknown
Mtr.36986.1.S1_at	0.0005083	0.02632	1.3			0	not assigned.no ontology	KEGG: Homolog to ath:ArthCp025 (1e-40): NADH dehydrogenase subunit J [EC:1.6.5.3] [KO:K05581]||COG: Homolog to slr1281 (1e-31): COG0852
Mtr.36986.1.S1_at	0.0005083	0.02632	1.3			0	mitochondrial electron transport / ATP synthesis.NADH-DH.localisation not clear	KEGG: Homolog to ath:ArthCp025 (1e-40): NADH dehydrogenase subunit J [EC:1.6.5.3] [KO:K05581]||COG: Homolog to slr1281 (1e-31): COG0852
Mtr.19281.1.S1_at	0.0005094	0.02632	-1.9	4.66E-05	0.0076	-1.9	transport.misc	MATE efflux family protein similar to MATE efflux family protein [Arabidopsis thaliana] (TAIR:AT1G33080.1); similar to MATE efflux family protein [Arabidopsis thaliana] (TAIR:AT1G33090.1); similar to MATE efflux family protein [Arabidopsis thaliana] (TAI
Mtr.24122.1.S1_at	0.0005095	0.02632	-1.4	8.48E-05	0.009079	-1.4	RNA.regulation of transcription.HB,Homeobox transcription factor family	KNAT1 (BREVIPEDICELLUS 1); transcription factor A member of class I knotted1-like homeobox gene family (together with KNAT2). Similar to the knotted1 (kn1) homeobox gene of maize. Normally expressed in the peripheral and rib zone of shoot apical meristem
Mtr.15991.1.S1_at	0.000512	0.0264	-1.2			0	not assigned.unknown	not assigned.unknown
Mtr.25549.1.S1_at	0.0005142	0.0264	-1.2			0	not assigned.unknown	not assigned.unknown
Mtr.35852.1.S1_at	0.0005146	0.0264	-1.8			0	hormone metabolism.auxin.induced-regulated-responsive-activated	auxin-responsive protein-related similar to auxin-responsive protein-related [Arabidopsis thaliana] (TAIR:AT1G72430.1); similar to Os08g0452500 [Oryza sativa (japonica cultivar-group)] (GB:NP_001061954.1); similar to auxin-induced protein-like [Oryza sat
Mtr.44919.1.S1_at	0.000515	0.0264	1.1			0	signalling.G-proteins	GTP1/OBG family protein similar to GTP binding [Arabidopsis thaliana] (TAIR:AT1G07615.1); similar to putative GTP-binding protein [Oryza sativa (japonica cultivar-group)] (GB:BAC83597.1); similar to Os07g0669200 [Oryza sativa (japonica cultivar-group)]
Mtr.39565.1.S1_at	0.0005164	0.0264	-1.2	0.0008204	0.01839	-1.5	not assigned.unknown	not assigned.unknown
Mtr.35143.1.S1_s_at	0.0005167	0.0264	1.1			0	RNA.processing.splicing	U2 snRNP auxiliary factor large subunit, putative similar to ATU2AF65A, RNA binding [Arabidopsis thaliana] (TAIR:AT4G36690.1); similar to transposon protein, putative, CACTA, En/Spm sub-class, expressed [Oryza sativa (japonica cultivar-group)] (GB:ABA95
Mtr.21919.1.S1_at	0.0005174	0.0264	-1.7			0	not assigned.unknown	not assigned.unknown
Mtr.11382.1.S1_s_at	0.0005213	0.02641	1.1	0.0002687	0.01249	2.1	hormone metabolism.cytokinin.signal transduction	WOL (CYTOKININ RESPONSE 1) Histidine kinase: cytokinin-binding receptor that transduces cytokinin signals across the plasma membrane similar to AHK3 (ARABIDOPSIS HISTIDINE KINASE 3) [Arabidopsis thaliana] (TAIR:AT1G27320.1); similar to AHK2 (ARABIDOPSIS
Mtr.39085.1.S1_s_at	0.000522	0.02641	1.1	1.25E-05	0.00555	1.3	not assigned.unknown	not assigned.unknown
Mtr.27363.1.S1_at	0.000523	0.02641	1.9			0	signalling.calcium	ATCDPK2 (CALCIUM-DEPENDENT PROTEIN KINASE 2); calcium- and calmodulin-dependent protein kinase/ kinase Encodes a Ca(2)-dependent, calmodulin-independent protein kinase that is rapidly induced by drought and high-salt stress but not by low-temperature st
Mtr.11171.1.S1_at	0.0005232	0.02641	1.2			0	signalling.receptor kinases.leucine rich repeat XI	leucine-rich repeat transmembrane protein kinase, putative similar to HSL1 (HAESA-LIKE 1), ATP binding / kinase/ protein serine/threonine kinase [Arabidopsis thaliana] (TAIR:AT1G28440.1); similar to leucine-rich repeat receptor-like protein kinase [Pyru
Mtr.1940.1.S1_at	0.0005268	0.02642	-1.7	0.0003676	0.01423	-1.7	not assigned.unknown	not assigned.unknown
Mtr.28673.1.S1_at	0.0005269	0.02642	1.9	0.0008745	0.0188	2.1	not assigned.unknown	similar to unknown protein [Arabidopsis thaliana] (TAIR:AT5G39785.1); similar to conserved hypothetical protein [Medicago truncatula] (GB:ABD32213.1); contains InterPro domain Protein of unknown function DUF1666; (InterPro:IPR012870)
Mtr.32679.1.S1_at	0.0005284	0.02646	1.3			0	not assigned.unknown	not assigned.unknown
Mtr.39065.1.S1_at	0.0005319	0.02653	-1			0	not assigned.unknown	similar to unknown protein [Arabidopsis thaliana] (TAIR:AT1G18180.1); similar to B0616E02-H0507E05.2 [Oryza sativa (indica cultivar-group)] (GB:CAH67826.1); contains InterPro domain Protein of unknown function DUF1295; (InterPro:IPR010721); contains In
Mtr.34699.1.S1_at	0.000532	0.02653	1.7			0	not assigned.unknown	not assigned.unknown
Mtr.25568.1.S1_at	0.0005327	0.02653	-1.6			0	not assigned.unknown	not assigned.unknown
Mtr.50587.1.S1_at	0.0005329	0.02653	3.4	0.0001704	0.01121	2.5	stress.biotic	trypsin and protease inhibitor family protein / Kunitz family protein similar to trypsin and protease inhibitor family protein / Kunitz family protein [Arabidopsis thaliana] (TAIR:AT1G73260.1); similar to Lemir [Lycopersicon esculentum] (GB:AAC63057.1);
Mtr.10968.1.S1_at	0.0005351	0.0266	2.4			0	stress.abiotic	ATOSM34 (OSMOTIN 34) osmotin-like protein Identical to Osmotin-like protein OSM34 precursor (OSM34) [Arabidopsis Thaliana] (GB:P50700;GB:Q9T0D2); similar to unknown protein [Arabidopsis thaliana] (TAIR:AT1G75050.1); similar to osmotin-like protein I [Gos
Mtr.50621.1.S1_at	0.0005394	0.02673	-2.2			0	not assigned.unknown	not assigned.unknown
Mtr.1178.1.S1_at	0.0005415	0.02675	-1.2			0	protein.degradation.ubiquitin.E3.RING	zinc finger (C3HC4-type RING finger) family protein similar to hydroxyproline-rich glycoprotein family protein [Arabidopsis thaliana] (TAIR:AT3G56590.1); similar to putative RING zinc finger protein-related [Medicago truncatula] (GB:ABD32886.1)
Mtr.21510.1.S1_at	0.0005416	0.02675	-1			0	not assigned.unknown	not assigned.unknown
Mtr.3149.1.S1_at	0.0005417	0.02675	-2.3	0.0002225	0.01192	-1.8	not assigned.unknown	not assigned.unknown
Mtr.40489.1.S1_at	0.0005449	0.02677	1.7			0	misc.nitrilases, *nitrile lyases, berberine bridge enzymes, reticuline oxidases, troponine reductases	amidase family protein similar to amidase family protein [Arabidopsis thaliana] (TAIR:AT5G07360.2); similar to amidase, putative [Brassica oleracea] (GB:ABD65012.1); contains InterPro domain Amidase; (InterPro:IPR000120)
Mtr.37294.1.S1_at	0.0005459	0.02677	-1.3			0	redox.thioredoxin	ATPDIL5-1 (PDI-LIKE 5-1); thiol-disulfide exchange intermediate Encodes a protein disulfide isomerase-like (PDIL) protein, a member of a multigene family within the thioredoxin (TRX) superfamily. similar to ATPDIL2-1/MEE30/UNE5 (PDI-LIKE 2-1, maternal ef
Mtr.10932.1.S1_at	0.0005462	0.02677	-1.2			0	not assigned.no ontology	thioesterase family protein similar to thioesterase family protein [Arabidopsis thaliana] (TAIR:AT2G29590.1); similar to Os04g0436100 [Oryza sativa (japonica cultivar-group)] (GB:NP_001052851.1); similar to PREDICTED: hypothetical protein [Gallus gallus]
Mtr.14050.1.S1_s_at	0.0005488	0.02677	-1.6			0	not assigned.no ontology	KEGG: Homolog to syn:sll0336 (1e-63): accD, ycf11, zfpA; acetyl-CoA carboxylase carboxyl transferase subunit beta [EC:6.4.1.2] [KO:K01963]||COG: Homolog to sll0336 (2e-64): COG0777
Mtr.14050.1.S1_s_at	0.0005488	0.02677	-1.6			0	not assigned.no ontology	Swiss-Prot: Homolog to ACCD_LOTJA (2e-88): Chloroplast;Fattyacidbiosynthesis;Ligase;Lipidsynthesis;Metal-binding;Plastid;Zinc;Zinc-finger,Acetyl-coenzyme A carboxylase carboxyl transferase subunit beta (EC 6.4.1.2) (ACCase beta chain).||Gene Ontology: Hom
Msa.3154.1.S1_at	0.0005532	0.02686	1.5			0	tetrapyrrole synthesis.magnesium chelatase	GUN5 (GENOMES UNCOUPLED 5) Encodes magnesium chelatase involved in plastid-to-nucleus signal transduction. similar to Mg protoporphyrin IX chelatase [Nicotiana tabacum] (GB:AAB97152.1); similar to protoporphyrin IX:Mg Chelatase [Antirrhinum majus] (GB:CA
Mtr.52094.1.S1_at	0.0005533	0.02686	-1.3			0	protein.synthesis.mito/plastid ribosomal protein.unknown	ribosomal protein L14 family protein / huellenlos paralog (HLP) similar to HLL (HUELLENLOS), structural constituent of ribosome [Arabidopsis thaliana] (TAIR:AT1G17560.1); similar to Ribosomal protein L14b/L23e [Medicago truncatula] (GB:ABE94699.1); cont
Mtr.36030.1.S1_at	0.0005534	0.02686	-1.9			0	signalling.calcium	ATBAG7 (ARABIDOPSIS THALIANA BCL-2-ASSOCIATED ATHANOGENE 7); calmodulin binding A member of Arabidopsis BAG (Bcl-2-associated athanogene) proteins, plant homologs of mammalian regulators of apoptosis. Plant BAG proteins are multi-functional and remarkabl
Mtr.30784.1.S1_at	0.000555	0.02686	1.1			0	transport.unspecified cations	magnesium transporter CorA-like family protein (MRS2-2) similar to magnesium transporter CorA-like family protein (MRS2-7) [Arabidopsis thaliana] (TAIR:AT5G09690.2); similar to magnesium transporter CorA-like family protein, putative, expressed [Oryza s
Mtr.8950.1.S1_s_at	0.0005553	0.02686	1.3	0.0006697	0.01728	1.3	secondary metabolism.flavonoids.flavonols	oxidoreductase, 2OG-Fe(II) oxygenase family protein similar to oxidoreductase, 2OG-Fe(II) oxygenase family protein [Arabidopsis thaliana] (TAIR:AT5G20400.1); similar to ethylene-forming-enzyme-like dioxygenase [Prunus armeniaca] (GB:AAB88878.1); contain
Msa.2848.1.S1_at	0.0005591	0.02697	1.9			0	stress.biotic	acidic endochitinase (CHIB1) Identical to Acidic endochitinase precursor (EC 3.2.1.14) (CHIB1) [Arabidopsis Thaliana] (GB:O22072;GB:O22073;GB:O24614;GB:Q5HYZ8); similar to acidic endochitinase (GB:AAA32768.1); contains InterPro domain Glycoside hydrolas
Mtr.2107.1.S1_at	0.0005601	0.02698	-1.3			0	not assigned.unknown	similar to expressed protein [Oryza sativa (japonica cultivar-group)] (GB:ABA94181.1); contains domain FAMILY NOT NAMED (PTHR13619); contains domain gb def: Hypothetical protein F1P2.180 (At3g47630) (PTHR13619:SF1)
Mtr.15384.1.S1_at	0.0005626	0.02707	-2.6	2.46E-05	0.006357	-2.7	protein.aa activation.lysine-tRNA ligase	lysyl-tRNA synthetase, putative / lysine--tRNA ligase, putative Identical to Lysyl-tRNA synthetase (EC 6.1.1.6) (Lysine--tRNA ligase) (LysRS) [Arabidopsis Thaliana] (GB:Q9ZPI1); similar to OVA5 (OVULE ABORTION 5), ATP binding / aminoacyl-tRNA ligase [Ar
Mtr.39989.1.S1_at	0.0005709	0.02726	-1.3			0	protein.degradation	SPPA (signal peptide peptidase); protease IV/ serine-type endopeptidase Encodes a putative protease SppA (SppA). similar to signal peptide peptidase SppA, 67K type [Solibacter usitatus Ellin6076] (GB:YP_829050.1); similar to Os02g0728100 [Oryza sativa (j
Mtr.39934.1.S1_s_at	0.000571	0.02726	2			0	signalling.phosphinositides.phosphatidylinositol-4-phosphate 5-kinase	phosphatidylinositol-4-phosphate 5-kinase family protein Identical to Phosphatidylinositol-4-phosphate 5-kinase 7 (EC 2.7.1.68) (AtPIP5K7) (1-phosphatidylinositol-4-phosphate kinase 7) (PtdIns(4)P-5-kinase 7) (Diphosphoinositide kinase 7) (AtP5K2) (PIP5
Mtr.46433.1.S1_at	0.0005725	0.02729	-1.2			0	not assigned.unknown	similar to hypothetical protein MtrDRAFT_AC152752g12v1 [Medicago truncatula] (GB:ABE87460.1); contains domain FAMILY NOT NAMED (PTHR13511); contains domain gb def: Arabidopsis thaliana genomic DNA, chromosome 3, P1 clone: MXE2 (PTHR13511:SF1)
Mtr.9549.1.S1_a_at	0.0005798	0.02733	-2	1.46E-05	0.005965	-1.5	DNA.synthesis/chromatin structure	replication protein, putative similar to replication protein-related [Arabidopsis thaliana] (TAIR:AT4G19130.1); similar to replication protein, putative [Arabidopsis thaliana] (TAIR:AT2G06510.1); similar to Os05g0111000 [Oryza sativa (japonica cultivar-
Mtr.44523.1.S1_at	0.0005799	0.02733	-1.8			0	not assigned.unknown	not assigned.unknown
Mtr.51878.1.S1_at	0.0005802	0.02733	1			0	transport.ABC transporters and multidrug resistance systems	ATGCN4 (Arabidopsis thaliana general control non-repressible 4) member of GCN subfamily similar to ATGCN3 (Arabidopsis thaliana general control non-repressible 3) [Arabidopsis thaliana] (TAIR:AT1G64550.1); similar to Os03g0441500 [Oryza sativa (japonica c
Mtr.4892.1.S1_at	0.0005811	0.02735	-1.1			0	not assigned.unknown	Identical to Probable mitochondrial saccharopine dehydrogenase At5g39410 (EC 1.5.1.9) (SDH) [Arabidopsis Thaliana] (GB:Q8LGI2;GB:Q9ZR98); similar to MGC84136 protein [Xenopus laevis] (GB:AAH74314.1); similar to MGC82870 protein [Xenopus laevis] (GB:AAH735
Mtr.30830.1.S1_at	0.0005841	0.02746	3.2	0.0001832	0.01133	1.9	not assigned.unknown	not assigned.unknown
Msa.1052.1.S1_at	0.000585	0.02746	1.7	4.45E-05	0.007569	2.2	RNA.regulation of transcription.unclassified	zinc ion binding similar to zinc finger (FYVE type) family protein [Arabidopsis thaliana] (TAIR:AT3G43230.1); similar to Os06g0552400 [Oryza sativa (japonica cultivar-group)] (GB:NP_001057841.1); similar to putative senescence-associated-like protein [Z
Mtr.23120.1.S1_s_at	0.000586	0.02746	2.3	2.79E-05	0.006619	3.5	stress.biotic	disease resistance protein (TIR-NBS-LRR class), putative similar to disease resistance protein (TIR-NBS-LRR class), putative [Arabidopsis thaliana] (TAIR:AT5G17680.1); similar to TIR-NBS type disease resistance protein [Populus trichocarpa] (GB:ABF81459
Mtr.23120.1.S1_s_at	0.000586	0.02746	2.3	2.79E-05	0.006619	3.5	RNA.regulation of transcription.WRKY domain transcription factor family	WRKY, protein kinase family protein, similar to mitogen-activated protein kinase (Arabidopsis thaliana) GI:1255448; contains Pfam profiles PF02671: Paired amphipathic helix repeat, PF03106: WRKY DNA-binding domain, PF00560: Leucine Rich Repeat, PF00069: P
Mtr.41299.1.S1_at	0.0005886	0.02755	-2	8.63E-05	0.009175	-3	not assigned.unknown	not assigned.unknown
Mtr.24741.1.S1_s_at	0.0005957	0.02776	-1			0	TCA / org. transformation.TCA.IDH	IDH1 (ISOCITRATE DEHYDROGENASE 1); isocitrate dehydrogenase (NAD) NAD dependent isocitrate dehydrogenase subunit 1 (IDH1) Identical to Isocitrate dehydrogenase [NAD] regulatory subunit 1, mitochondrial precursor (EC 1.1.1.41) (Isocitric dehydrogenase 1
Mtr.11816.1.S1_at	0.0005969	0.02779	1.3			0	lipid metabolism.Phospholipid synthesis	ATGPAT6/GPAT6 (GLYCEROL-3-PHOSPHATE ACYLTRANSFERASE 6); 1-acylglycerol-3-phosphate O-acyltransferase/ acyltransferase Encodes a protein with glycerol-3-phosphate acyltransferase activity. Identical to Glycerol-3-phosphate acyltransferase 6 (EC 2.3.1.15)
Mtr.27921.1.S1_at	0.0005989	0.02779	-1.1	0.0008476	0.01858	-1.5	lipid metabolism.lipid transfer proteins etc	lipid transfer protein-related similar to protease inhibitor/seed storage/lipid transfer protein (LTP) family protein (YLS3) [Arabidopsis thaliana] (TAIR:AT2G44290.1); similar to Protease inhibitor/seed storage/LTP family protein, expressed [Oryza sativ
Mtr.4079.1.S1_at	0.0005989	0.02779	1.3			0	DNA.repair	AT hook motif-containing protein similar to hypothetical protein [Oryza sativa (japonica cultivar-group)] (GB:BAC84427.1); similar to Os07g0454400 [Oryza sativa (japonica cultivar-group)] (GB:NP_001059556.1); similar to Os01g0858000 [Oryza sativa (japon
Mtr.31587.1.S1_at	0.000601	0.02783	-1.2			0	not assigned.unknown	similar to Os05g0168400 [Oryza sativa (japonica cultivar-group)] (GB:NP_001054754.1)
Mtr.17020.1.S1_at	0.0006019	0.02783	-1.7			0	protein.degradation.ubiquitin.E3.SCF.FBOX	F-box family protein similar to F-box family protein [Arabidopsis thaliana] (TAIR:AT3G52680.1); similar to Cyclin-like F-box; FBD [Medicago truncatula] (GB:ABE78248.1); contains InterPro domain FBD-like; (InterPro:IPR006566); contains InterPro domain Cyc
Mtr.44524.1.S1_at	0.0006035	0.02783	1.8	0.0009561	0.01927	1.8	cell.organisation	ARPC2B (actin-related protein C2B); structural molecule similar to DIS2 (DISTORTED TRICHOMES 2), structural molecule [Arabidopsis thaliana] (TAIR:AT1G30825.1); similar to Os04g0512300 [Oryza sativa (japonica cultivar-group)] (GB:NP_001053297.1); similar
Mtr.14054.1.S1_s_at	0.0006037	0.02783	-1.4			0	PS.lightreaction.ATP synthase	Swiss-Prot: Homolog to ATPF_TOBAC (6e-18): CF(0);Chloroplast;Hydrogeniontransport;Iontransport;Membrane;Plastid;RNAediting;Transmembrane;Transport,ATP synthase B chain (EC 3.6.3.14) (ATPase subunit I).
Mtr.14054.1.S1_s_at	0.0006037	0.02783	-1.4			0	PS.lightreaction.ATP synthase	Swiss-Prot: Homolog to ATPF_TOBAC (6e-18): CF(0);Chloroplast;Hydrogeniontransport;Iontransport;Membrane;Plastid;RNAediting;Transmembrane;Transport,ATP synthase B chain (EC 3.6.3.14) (ATPase subunit I).
Mtr.14054.1.S1_s_at	0.0006037	0.02783	-1.4			0	transport.p- and v-ATPases	Swiss-Prot: Homolog to ATPF_TOBAC (6e-18): CF(0);Chloroplast;Hydrogeniontransport;Iontransport;Membrane;Plastid;RNAediting;Transmembrane;Transport,ATP synthase B chain (EC 3.6.3.14) (ATPase subunit I).
Mtr.14054.1.S1_s_at	0.0006037	0.02783	-1.4			0	transport.p- and v-ATPases.H+transporting two-sector ATPase	Swiss-Prot: Homolog to ATPF_TOBAC (6e-18): CF(0);Chloroplast;Hydrogeniontransport;Iontransport;Membrane;Plastid;RNAediting;Transmembrane;Transport,ATP synthase B chain (EC 3.6.3.14) (ATPase subunit I).
Mtr.14054.1.S1_s_at	0.0006037	0.02783	-1.4			0	transport.metal	Swiss-Prot: Homolog to ATPF_TOBAC (6e-18): CF(0);Chloroplast;Hydrogeniontransport;Iontransport;Membrane;Plastid;RNAediting;Transmembrane;Transport,ATP synthase B chain (EC 3.6.3.14) (ATPase subunit I).
Mtr.14054.1.S1_s_at	0.0006037	0.02783	-1.4			0	not assigned.no ontology	Swiss-Prot: Homolog to ATPF_TOBAC (6e-18): CF(0);Chloroplast;Hydrogeniontransport;Iontransport;Membrane;Plastid;RNAediting;Transmembrane;Transport,ATP synthase B chain (EC 3.6.3.14) (ATPase subunit I).
Mtr.14054.1.S1_s_at	0.0006037	0.02783	-1.4			0	mitochondrial electron transport / ATP synthesis.F1-ATPase	Swiss-Prot: Homolog to ATPF_TOBAC (6e-18): CF(0);Chloroplast;Hydrogeniontransport;Iontransport;Membrane;Plastid;RNAediting;Transmembrane;Transport,ATP synthase B chain (EC 3.6.3.14) (ATPase subunit I).
Mtr.38293.1.S1_at	0.0006059	0.0279	-1.1			0	C1-metabolism.dihydroneopterin aldolase	dihydroneopterin aldolase, putative similar to dihydroneopterin aldolase, putative [Arabidopsis thaliana] (TAIR:AT3G11750.1); similar to dihydroneopterin aldolase [Lycopersicon esculentum] (GB:AAR23754.1); similar to Os09g0560500 [Oryza sativa (japonica
Mtr.19211.1.S1_at	0.0006099	0.02802	-2.2			0	fermentation.aldehyde dehydrogenase	ALDH2B4 (ALDEHYDE DEHYDROGENASE 2); 3-chloroallyl aldehyde dehydrogenase/ aldehyde dehydrogenase (NAD) putative (NAD) aldehyde dehydrogenase (At3g48000) mRNA, Identical to Aldehyde dehydrogenase 2B4, mitochondrial precursor (EC 1.2.1.3) (ALDH2a) (ALDH2B
Mtr.29156.1.S1_at	0.0006109	0.02802	-2.3	0.0002634	0.01242	-2.6	not assigned.unknown	not assigned.unknown
Mtr.46223.1.S1_s_at	0.0006124	0.02802	-2.3	3.16E-05	0.006759	-2.7	not assigned.no ontology	hAT dimerisation domain-containing protein similar to hAT dimerisation domain-containing protein [Arabidopsis thaliana] (TAIR:AT3G29765.1); similar to unknown protein [Arabidopsis thaliana] (TAIR:AT3G29763.1); similar to unknown protein [Arabidopsis tha
Mtr.24364.1.S1_s_at	0.0006135	0.02802	2.7	0.0007192	0.01775	2.5	not assigned.no ontology	SART-1 family protein Encodes a protein belonging to SART-1 family. The gene is expressed in the basal region of the developing embryo during heart stage. similar to unknown protein [Arabidopsis thaliana] (TAIR:AT3G14700.1); similar to SART-1 protein [Med
Msa.2530.1.S1_at	0.0006146	0.02803	-1.5			0	secondary metabolism.flavonoids.isoflavonols	isoflavone reductase, putative isoflavone reductase, putative, identical to SP:P52577 Isoflavone reductase homolog P3 (EC 1.3.1.-) {Arabidopsis thaliana}; contains Pfam profile PF02716: isoflavone reductase. Involved in response to oxidative stress. Iden
Mtr.46916.1.S1_at	0.0006168	0.02804	-1.7	0.0002133	0.0118	-1.9	RNA.regulation of transcription.HB,Homeobox transcription factor family	KNAT2 (KNOTTED-LIKE FROM ARABIDOPSIS THALIANA 2); transcription factor A member of class I knotted1-like homeobox gene family (together with KNAT1). Similar to the knotted1 (kn1) homeobox gene of maize. KNAT2 acts synergistically with cytokinins and anta
Mtr.39787.1.S1_at	0.0006208	0.02813	-1.4			0	not assigned.unknown	not assigned.unknown
Mtr.27178.1.S1_s_at	0.0006229	0.02817	1.8			0	misc.gluco-, galacto- and mannosidases	BGLU46; hydrolase, hydrolyzing O-glycosyl compounds similar to BGLU45, hydrolase, hydrolyzing O-glycosyl compounds [Arabidopsis thaliana] (TAIR:AT1G61810.1); similar to Glycoside hydrolase, family 1 [Medicago truncatula] (GB:ABE77795.1); contains InterP
Mtr.46733.1.S1_at	0.0006245	0.02817	-1.2			0	hormone metabolism.ethylene.signal transduction	similar to unknown protein [Arabidopsis thaliana] (TAIR:AT5G11290.1); similar to Plant protein of unknown function [Medicago truncatula] (GB:ABE78528.1); contains InterPro domain Protein of unknown function DUF862, eukaryotic; (InterPro:IPR008580); con
Mtr.26483.1.S1_at	0.0006324	0.02839	1.2			0	transporter.sugars	ZIF1 (ZINC INDUCED FACILITATOR 1); carbohydrate transporter/ sugar porter similar to ZIFL1 (ZINC INDUCED FACILITATOR-LIKE 1), tetracycline:hydrogen antiporter/ transporter [Arabidopsis thaliana] (TAIR:AT5G13750.1); similar to transporter, putative, expr
Mtr.26686.1.S1_at	0.0006336	0.02842	1.9			0	not assigned.unknown	not assigned.unknown
Mtr.17958.1.S1_at	0.0006405	0.02869	1.7	7.36E-05	0.008688	1.7	not assigned.unknown	not assigned.unknown
Mtr.10789.1.S1_at	0.000644	0.02879	1.1			0	tetrapyrrole synthesis.chlorophyll b synthase	CH1 (CHLORINA 1); chlorophyll a oxygenase Encodes chlorophyllide <i>a</i> oxygenase which converts chlorophyllide <i>a</i> to chlorophyllide <i>b</i> by catalyzing two successive hydroxylations at the 7-methyl group of chlorophyllide <i>a</i> . Mutants
Msa.1053.1.S1_at	0.0006455	0.02879	1.3	0.0004273	0.01472	1.5	Co-factor and vitamine metabolism.pantothenate.pantothenate kinase	ATPANK2 (PANTOTHENATE KINASE 2); pantothenate kinase Encodes a protein with pantothenate kinase activity. Identical to Pantothenate kinase 2 (EC 2.7.1.33) (Pantothenic acid kinase 2) [Arabidopsis Thaliana] (GB:Q8L5Y9;GB:O49372;GB:O49374); similar to ATCO
Mtr.12607.1.S1_at	0.0006457	0.02879	1.5			0	stress.abiotic.heat	ATHSP101 (HEAT SHOCK PROTEIN 101); ATP binding / ATPase Encodes ClpB1, which belongs to the Casein lytic proteinase/heat shock protein 100 (Clp/Hsp100) family. Involved in refolding of proteins which form aggregates under heat stress. Also known as AtHs
Mtr.31999.1.S1_at	0.0006498	0.0289	-1.2			0	not assigned.unknown	not assigned.unknown
Mtr.42102.1.S1_at	0.0006521	0.02894	-1			0	RNA.regulation of transcription.unclassified	similar to SGR5 (SHOOT GRAVITROPISM 5) [Arabidopsis thaliana] (TAIR:AT2G01940.3); similar to hypothetical protein [Oryza sativa (japonica cultivar-group)] (GB:BAD23182.1)
Mtr.39736.1.S1_at	0.000655	0.02898	-1			0	not assigned.unknown	nucleotide binding similar to unknown [Helianthus annuus] (GB:AAR23805.1); contains InterPro domain Nucleotide-binding, alpha-beta plait; (InterPro:IPR012677)
Mtr.21849.1.S1_at	0.0006551	0.02898	-1.1			0	amino acid metabolism.synthesis.serine-glycine-cysteine group.cysteine.OASTL	pyridoxal-5'-phosphate-dependent enzyme, beta family protein similar to cysteine synthase, putative / O-acetylserine (thiol)-lyase, putative / O-acetylserine sulfhydrylase, putative [Arabidopsis thaliana] (TAIR:AT5G28030.1); similar to Os03g0215800 [Ory
Mtr.46359.1.S1_at	0.0006626	0.02916	-1.2			0	hormone metabolism.auxin.signal transduction	PIN8 (PIN-FORMED 8); auxin:hydrogen symporter/ transporter Identical to Putative auxin efflux carrier component 5 (AtPIN5) (PIN5) [Arabidopsis Thaliana] (GB:Q9LFP6); similar to PIN5 (PIN-FORMED 5), auxin:hydrogen symporter/ transporter [Arabidopsis thal
Mtr.7114.1.S1_at	0.0006634	0.02916	2.1	0.0004691	0.01516	2.1	cell wall.degradation.pectate lyases and polygalacturonases	lyase similar to lyase [Arabidopsis thaliana] (TAIR:AT1G09910.1); similar to Os08g0554100 [Oryza sativa (japonica cultivar-group)] (GB:NP_001062464.1); similar to putative MYST1 [Oryza sativa (japonica cultivar-group)] (GB:BAD10227.1); contains InterPro
Mtr.28289.1.S1_s_at	0.0006693	0.02916	1.1	9.41E-05	0.009218	1	cell.organisation	AKR2 (ANKYRIN REPEAT-CONTAINING PROTEIN 2); protein binding ankyrin repeat-containing protein 2 (AKR2) mRNA, complete Identical to Ankyrin repeat domain-containing protein 2 (AtAKR2) (AKR2) [Arabidopsis Thaliana] (GB:Q9SAR5;GB:O81128;GB:Q9SVX0); similar
Mtr.33581.1.S1_at	0.0006743	0.02933	-1.4			0	not assigned.unknown	not assigned.unknown
Mtr.27449.1.S1_at	0.0006744	0.02933	1.2			0	RNA.processing	tRNA/rRNA methyltransferase (SpoU) family protein similar to tRNA/rRNA methyltransferase (SpoU) family protein [Arabidopsis thaliana] (TAIR:AT2G19870.1); similar to putative rRNA methylase [Oryza sativa (japonica cultivar-group)] (GB:BAC83213.1); contai
Mtr.29350.1.S1_at	0.0006763	0.02936	1.2			0	hormone metabolism.abscisic acid.induced-regulated-responsive-activated	ATHVA22C (Arabidopsis thaliana HVA22 homologue C) Part of the AtHVA22 family. Protein expression is ABA- and stress-inducible. Identical to HVA22-like protein c (AtHVA22c) (HVA22C) [Arabidopsis Thaliana] (GB:Q9S784); similar to ATHVA22A (Arabidopsis thal
Mtr.15507.1.S1_at	0.0006768	0.02936	-1.1			0	not assigned.unknown	not assigned.unknown
Mtr.15066.1.S1_at	0.0006774	0.02936	-1.4			0	misc.gluco-, galacto- and mannosidases	BGAL13 (beta-galactosidase 13); beta-galactosidase putative beta-galactosidase (BGAL13 gene) similar to BGAL11 (beta-galactosidase 11), beta-galactosidase [Arabidopsis thaliana] (TAIR:AT4G35010.1); similar to beta-galactosidase, putative / lactase, putat
Mtr.34726.1.S1_at	0.0006981	0.02996	-1.5			0	PS.lightreaction.photosystem I.PSI polypeptide subunits	PSAD-1 (photosystem I subunit D-1) Encodes a protein predicted by sequence similarity with spinach PsaD to be photosystem I reaction center subunit II (PsaD1) Identical to Photosystem I reaction center subunit II-1, chloroplast precursor (Photosystem I 2
Mtr.19029.1.S1_at	0.0007015	0.03002	-1.6			0	not assigned.unknown	not assigned.unknown
Mtr.280.1.S1_at	0.0007029	0.03002	-1.1			0	not assigned.no ontology	CNX7/SIR5; catalytic molybdenum cofactor synthesis family protein, similar to Molybdenum cofactor synthesis protein 2 small subunit (Molybdopterin- synthase small subunit) (MOCS2A) (MOCO1-A) (Swiss-Prot:O96033) (Homo sapiens); contains TIGRFAM TIGR01682:
Mtr.17636.1.S1_at	0.0007072	0.0301	-1			0	not assigned.unknown	not assigned.unknown
Mtr.39036.1.S1_at	0.0007077	0.0301	1.3	0.0004717	0.01519	1.4	transport.ABC transporters and multidrug resistance systems	ATMRP6 (Arabidopsis thaliana multidrug resistance-associated protein 6) member of MRP subfamily Identical to Multidrug resistance-associated protein 6 precursor (EC 3.6.3.44) (Glutathione S-conjugate-transporting ATPase 6) (ATP-energized glutathione S-co
Msa.2619.1.S1_at	0.0007087	0.03011	1.7			0	protein.postranslational modification	protein phosphatase 2C-related / PP2C-related similar to catalytic [Arabidopsis thaliana] (TAIR:AT4G16580.1); similar to Os03g0192500 [Oryza sativa (japonica cultivar-group)] (GB:NP_001049240.1); similar to Protein phosphatase 2C containing protein, exp
Mtr.49578.1.S1_at	0.0007105	0.03011	-1.1			0	not assigned.unknown	not assigned.unknown
Mtr.27536.1.S1_at	0.0007108	0.03011	-1.6			0	glycolysis.G6PIsomerase	PGI1 (CHLOROPLASTIC PHOSPHOGLUCOSE ISOMERASE) The PGI1 gene encodes the plastid phospho-glucose (Glc) isomerase. While pgi1-1 mutant has a deficiency in leaf starch synthesis, it accumulates starch in root cap cells. Flowering time of the pgi1-1 mutant i
Mtr.20640.1.S1_at	0.0007131	0.03019	2.8	5.71E-06	0.004298	3	not assigned.unknown	not assigned.unknown
Mtr.4462.1.S1_at	0.0007181	0.03028	-1.8	0.0005793	0.01651	-2.1	not assigned.unknown	not assigned.unknown
Mtr.13770.1.S1_at	0.0007205	0.03029	-1.5			0	not assigned.unknown	not assigned.unknown
Mtr.30783.1.S1_at	0.0007217	0.03029	1.8			0	misc.cytochrome P450	CYP72A14 (cytochrome P450, family 72, subfamily A, polypeptide 14); oxygen binding putative cytochrome P450 similar to CYP72A15 (cytochrome P450, family 72, subfamily A, polypeptide 15), oxygen binding [Arabidopsis thaliana] (TAIR:AT3G14690.1); similar t
Mtr.6745.1.S1_s_at	0.0007265	0.03042	1.4	7.72E-05	0.00881	1.5	secondary metabolism.isoprenoids.carotenoids.violaxanthin de-epoxidase	NPQ1 (NON-PHOTOCHEMICAL QUENCHING 1) Violaxanthin deepoxidase involved in xanthophyll cycle.Two major consequences of the npq1 mutation are the absence of zeaxanthin formation in strong light and the partial inhibition of the quenching of singlet excited
Mtr.22354.1.S1_at	0.0007293	0.03047	-1.6			0	not assigned.unknown	not assigned.unknown
Mtr.42755.1.S1_at	0.0007387	0.03074	1.1			0	not assigned.no ontology	similar to unknown protein [Arabidopsis thaliana] (TAIR:AT5G41140.1); similar to putative myosin [Oryza sativa (japonica cultivar-group)] (GB:AAO72668.1); contains domain MYOSIN HEAVY CHAIN-RELATED (PTHR23160)
Mtr.41740.1.S1_at	0.0007406	0.03074	1.1			0	not assigned.no ontology	phox (PX) domain-containing protein similar to phox (PX) domain-containing protein [Arabidopsis thaliana] (TAIR:AT1G15240.1); similar to phox domain-containing protein, putative, expressed [Oryza sativa (japonica cultivar-group)] (GB:ABA91571.2); contai
Mtr.35646.1.S1_at	0.0007451	0.03074	-1.2			0	protein.synthesis.misc ribososomal protein	ribosomal protein L36 family protein similar to Os03g0811800 [Oryza sativa (japonica cultivar-group)] (GB:NP_001051675.1); similar to Ribosomal protein L36 [Lactobacillus reuteri 100-23] (GB:ZP_01275107.1); contains InterPro domain Ribosomal protein L36;
Mtr.38845.1.S1_at	0.0007476	0.03079	1.1	0.0009743	0.01938	1.1	lipid metabolism.lipid degradation.lysophospholipases.glycerophosphodiester phosphodiesterase	protein kinase family protein / glycerophosphoryl diester phosphodiesterase family protein similar to glycerophosphoryl diester phosphodiesterase family protein [Arabidopsis thaliana] (TAIR:AT5G55480.1); similar to glycerophosphoryl diester phosphodiest
Mtr.38845.1.S1_at	0.0007476	0.03079	1.1	0.0009743	0.01938	1.1	RNA.regulation of transcription.WRKY domain transcription factor family	WRKY, protein kinase family protein, similar to mitogen-activated protein kinase (Arabidopsis thaliana) GI:1255448; contains Pfam profiles PF02671: Paired amphipathic helix repeat, PF03106: WRKY DNA-binding domain, PF00560: Leucine Rich Repeat, PF00069: P
Mtr.46288.1.S1_at	0.0007485	0.0308	-1.3	0.0006558	0.01717	-1.2	not assigned.no ontology.proline rich family	proline-rich family protein similar to unknown protein [Arabidopsis thaliana] (TAIR:AT4G23930.1); similar to Harpin-induced 1 [Medicago truncatula] (GB:ABE94038.1); contains InterPro domain Collagen helix repeat; (InterPro:IPR008161); contains InterPro d
Mtr.31556.1.S1_at	0.0007527	0.03082	1.8			0	signalling.calcium	calmodulin-binding protein-related similar to calmodulin-binding protein-related [Arabidopsis thaliana] (TAIR:AT5G15430.1); similar to Os12g0506500 [Oryza sativa (japonica cultivar-group)] (GB:NP_001066838.1); similar to Os03g0211400 [Oryza sativa (japo
Mtr.26333.1.S1_at	0.0007537	0.03082	-1.5			0	not assigned.unknown	not assigned.unknown
Mtr.48917.1.S1_at	0.0007547	0.03082	-1.3	4.45E-05	0.007569	-3	stress.abiotic.heat	HSP70 (heat shock protein 70); ATP binding similar to heat shock cognate 70 kDa protein 3 (HSC70-3) (HSP70-3) [Arabidopsis thaliana] (TAIR:AT3G09440.1); similar to heat shock cognate 70 kDa protein 2 (HSC70-2) (HSP70-2) [Arabidopsis thaliana] (TAIR:AT5G
Mtr.39236.1.S1_s_at	0.0007547	0.03082	-1.2			0	cell wall.pectin*esterases.misc	pectinesterase family protein similar to pectinesterase family protein [Arabidopsis thaliana] (TAIR:AT3G49220.1); similar to pectinesterase inhibitor [Lycoris aurea] (GB:ABJ99595.1); similar to Pectinesterase; Pectinesterase inhibitor [Medicago truncatu
Mtr.15468.1.S1_at	0.0007564	0.03085	-2.5	0.0004891	0.01537	-1.8	not assigned.unknown	not assigned.unknown
Mtr.26356.1.S1_at	0.0007598	0.03085	1.1			0	major CHO metabolism.degradation.starch.starch phosphorylase	ATPHS2/PHS2 (ALPHA-GLUCAN PHOSPHORYLASE 2); phosphorylase/ transferase, transferring glycosyl groups Encodes a cytosolic alpha-glucan phosphorylase. In vitro, the enzyme has a preference for branched polysaccharides, such as glycogen. Identical to Alpha-
Msa.1255.1.S1_at	0.000763	0.03085	-1.4			0	not assigned.unknown	not assigned.unknown
Mtr.21689.1.S1_at	0.0007632	0.03085	-2			0	not assigned.unknown	not assigned.unknown
Mtr.16358.1.S1_at	0.0007662	0.03086	1.1			0	amino acid metabolism.degradation.aspartate family.threonine	lactoylglutathione lyase family protein / glyoxalase I family protein similar to lactoylglutathione lyase family protein / glyoxalase I family protein [Arabidopsis thaliana] (TAIR:AT2G28420.1); similar to Glyoxalase/bleomycin resistance protein/dioxygena
Mtr.16358.1.S1_at	0.0007662	0.03086	1.1			0	Biodegradation of Xenobiotics.lactoylglutathione lyase	lactoylglutathione lyase family protein / glyoxalase I family protein similar to lactoylglutathione lyase family protein / glyoxalase I family protein [Arabidopsis thaliana] (TAIR:AT2G28420.1); similar to Glyoxalase/bleomycin resistance protein/dioxygena
Mtr.24051.1.S1_at	0.0007676	0.03087	-1.7			0	misc.plastocyanin-like	plastocyanin-like domain-containing protein similar to plastocyanin-like domain-containing protein [Arabidopsis thaliana] (TAIR:AT4G27520.1); similar to putative early nodulin-like 2 predicted GPI-anchored protein [Trifolium pratense] (GB:BAE71287.1); co
Mtr.23585.1.S1_at	0.0007691	0.03087	-2	6.34E-05	0.00835	-1.5	not assigned.unknown	not assigned.unknown
Mtr.22963.1.S1_at	0.0007699	0.03087	-1.5	0.0009618	0.01927	-1.2	not assigned.unknown	similar to unknown protein [Arabidopsis thaliana] (TAIR:AT5G01750.2); similar to Protein of unknown function DUF567 [Medicago truncatula] (GB:ABE88873.1); contains InterPro domain Protein of unknown function DUF567; (InterPro:IPR007612)
Mtr.27950.1.S1_at	0.0007729	0.03092	1.3			0	not assigned.no ontology	mechanosensitive ion channel domain-containing protein / MS ion channel domain-containing protein similar to mechanosensitive ion channel domain-containing protein / MS ion channel domain-containing protein [Arabidopsis thaliana] (TAIR:AT5G19520.1); sim
Mtr.50822.1.S1_x_at	0.0007762	0.03096	1.5			0	PS.lightreaction.photosystem II.PSII polypeptide subunits	CAB1 (CHLOROPHYLL A/B BINDING PROTEIN 1); chlorophyll binding Subunit of light-harvesting complex II (LHCII),which absorbs light and transfers energy to the photosynthetic reaction center. Identical to Chlorophyll a-b binding protein 2, chloroplast precu
Mtr.27737.1.S1_at	0.0007776	0.03096	-1.2			0	not assigned.no ontology	ATNUDT15 (ARABIDOPSIS THALIANA NUDIX HYDROLASE HOMOLOG 15); hydrolase Identical to Nudix hydrolase 15, mitochondrial precursor (EC 3.6.1.-) (AtNUDT15) (NUDT15) [Arabidopsis Thaliana] (GB:Q8GYB1;GB:Q67YK3;GB:Q9SHQ7); similar to ATNUDT22 (Arabidopsis thal
Mtr.13582.1.S1_at	0.0007799	0.03101	-1.3			0	transport.metabolite transporters at the mitochondrial membrane	BOU (A BOUT DE SOUFFLE); binding Seedling lethal mutation; Mitochondrial Carnitine Acyl Carrier-Like Protein Identical to Mitochondrial carnitine/acylcarnitine carrier-like protein (Protein A BOUT DE SOUFFLE) (Carnitine/acylcarnitine translocase-like prot
Mtr.40334.1.S1_at	0.0007803	0.03101	-1.2	0.000106	0.009482	-1.2	RNA.transcription	DNA-directed RNA polymerases I, II, and III 7 kDa subunit, putative similar to DNA-directed RNA polymerases I, II, and III 7 kDa subunit, putative [Arabidopsis thaliana] (TAIR:AT1G53690.1); similar to polymerase (RNA) II (DNA directed) polypeptide K iso
Mtr.44432.1.S1_at	0.0007824	0.03103	-1.2			0	not assigned.unknown	binding similar to binding [Arabidopsis thaliana] (TAIR:AT5G27010.1); similar to Os04g0466700 [Oryza sativa (japonica cultivar-group)] (GB:NP_001053033.1); similar to OSIGBa0115M15.7 [Oryza sativa (indica cultivar-group)] (GB:CAH66769.1); similar to hypo
Mtr.44158.1.S1_at	0.0007834	0.03103	1.1			0	not assigned.no ontology	ATNUDT2 (Arabidopsis thaliana Nudix hydrolase homolog 2); ADP-ribose diphosphatase/ NAD binding / hydrolase Identical to Nudix hydrolase 2 (EC 3.6.1.-) (AtNUDT2) (ADP-ribose pyrophosphatase) (EC 3.6.1.13) (NADH pyrophosphatase) (EC 3.6.1.22) (NUDT2) [Ar
Mtr.12628.1.S1_at	0.0007881	0.03103	-1.6			0	secondary metabolism.isoprenoids.terpenoids	terpene synthase/cyclase family protein similar to lyase/ magnesium ion binding [Arabidopsis thaliana] (TAIR:AT4G16730.1); similar to 24349 (GB:AAD21414.1); contains InterPro domain Terpenoid cylases/protein prenyltransferase alpha-alpha toroid; (InterP
Mtr.44391.1.S1_at	0.000792	0.03109	-1.2	0.0005862	0.01654	-1.1	misc.cytochrome P450	CYP82C3 (cytochrome P450, family 82, subfamily C, polypeptide 3); oxygen binding member of CYP82C similar to CYP82C4 (cytochrome P450, family 82, subfamily C, polypeptide 4), oxygen binding [Arabidopsis thaliana] (TAIR:AT4G31940.1); similar to CYP82C2 (c
Mtr.9882.1.S1_at	0.0007923	0.03109	-1.4			0	RNA.regulation of transcription.putative transcription regulator	similar to unknown protein [Oryza sativa] (GB:AAL58958.1); similar to Os03g0749900 [Oryza sativa (japonica cultivar-group)] (GB:NP_001051279.1)
Mtr.8050.1.S1_at	0.0007975	0.03115	-2.3			0	not assigned.unknown	not assigned.unknown
Mtr.48965.1.S1_s_at	0.0007978	0.03115	1	0.0008678	0.01872	1.1	not assigned.no ontology	SPla/RYanodine receptor (SPRY) domain-containing protein similar to SPla/RYanodine receptor (SPRY) domain-containing protein [Arabidopsis thaliana] (TAIR:AT4G09340.1); similar to ranBPM-like [Oryza sativa (japonica cultivar-group)] (GB:BAD15463.1); cont
Msa.2655.1.S1_at	0.0008001	0.03122	-1.2	0.0006603	0.01721	-1	not assigned.unknown	similar to unknown protein [Oryza sativa (japonica cultivar-group)] (GB:BAD36638.1); similar to Os08g0455800 [Oryza sativa (japonica cultivar-group)] (GB:NP_001061963.1); contains InterPro domain Protein of unknown function DUF985; (InterPro:IPR009327)
Mtr.30146.1.S1_at	0.0008051	0.03132	-1.3			0	not assigned.unknown	not assigned.unknown
Mtr.43711.1.S1_at	0.0008058	0.03132	1.2			0	protein.degradation.serine protease	SCPL31 (serine carboxypeptidase-like 31); serine carboxypeptidase similar to SCPL30 (serine carboxypeptidase-like 30), serine carboxypeptidase [Arabidopsis thaliana] (TAIR:AT4G15100.1); similar to serine carboxypeptidase S10 family protein [Arabidopsis
Mtr.9794.1.S1_at	0.0008071	0.03133	2.3	9.38E-05	0.009218	3.1	not assigned.no ontology	transport protein-related similar to unknown protein [Arabidopsis thaliana] (TAIR:AT1G19835.1); similar to H0212B02.1 [Oryza sativa (indica cultivar-group)] (GB:CAJ86178.1); contains InterPro domain Protein of unknown function DUF869, plant; (InterPro:I
Mtr.1791.1.S1_at	0.0008078	0.03133	-1.1	0.0002582	0.01235	-1.1	protein.synthesis.elongation	elongation factor 1-alpha / EF-1-alpha Identical to Elongation factor 1-alpha (EF-1-alpha) (eEF-1A) (A4) [Arabidopsis Thaliana] (GB:P13905); similar to calmodulin binding / translation elongation factor [Arabidopsis thaliana] (TAIR:AT1G07940.2); similar
Mtr.41621.1.S1_at	0.0008082	0.03133	-1.3			0	not assigned.unknown	similar to OSJNBa0043A12.17 [Oryza sativa (japonica cultivar-group)] (GB:CAE02812.1); similar to Os04g0669100 [Oryza sativa (japonica cultivar-group)] (GB:NP_001054200.1)
Mtr.42532.1.S1_at	0.0008167	0.03154	-2.2			0	not assigned.no ontology	gamma interferon responsive lysosomal thiol reductase family protein / GILT family protein similar to OSH1 (OAS HIGH ACCUMULATION 1), catalytic [Arabidopsis thaliana] (TAIR:AT5G01580.1); similar to Os03g0295800 [Oryza sativa (japonica cultivar-group)] (
Mtr.28959.1.S1_at	0.0008195	0.03154	-1.5			0	not assigned.unknown	not assigned.unknown
Mtr.35739.1.S1_at	0.0008228	0.03159	1.5			0	not assigned.unknown	not assigned.unknown
Mtr.4060.1.S1_at	0.0008325	0.03161	1			0	RNA.regulation of transcription.putative transcription regulator	pentatricopeptide (PPR) repeat-containing protein similar to pentatricopeptide (PPR) repeat-containing protein [Arabidopsis thaliana] (TAIR:AT2G20710.1); similar to pentatricopeptide (PPR) repeat-containing protein [Arabidopsis thaliana] (TAIR:AT1G60770.
Mtr.46615.1.S1_at	0.0008333	0.03161	-1.6			0	hormone metabolism.cytokinin.synthesis-degradation	UGT85A1 (UDP-glucosyl transferase 85A1); UDP-glycosyltransferase/ transferase, transferring glycosyl groups / transferase, transferring hexosyl groups Identical to Cytokinin-O-glucosyltransferase 2 (EC 2.4.1.-) (Zeatin O- glucosyltransferase 2) (UGT85A1
Mtr.46615.1.S1_at	0.0008333	0.03161	-1.6			0	RNA.regulation of transcription.bHLH,Basic Helix-Loop-Helix family	bHLH, UDP-glucoronosyl/UDP-glucosyl transferase family protein, contains Pfam profile: PF00201 UDP-glucoronosyl and UDP-glucosyl transferase
Mtr.7405.1.S1_at	0.0008344	0.03161	1.8			0	not assigned.unknown	not assigned.unknown
Mtr.3299.1.S1_at	0.0008356	0.03161	-1.4			0	not assigned.unknown	not assigned.unknown
Mtr.12343.1.S1_at	0.0008357	0.03161	-1			0	not assigned.no ontology	SWIB complex BAF60b domain-containing protein similar to SWIB complex BAF60b domain-containing protein [Arabidopsis thaliana] (TAIR:AT2G35605.1); similar to SWIb domain-containing protein [Solanum chacoense] (GB:ABE11612.1); contains InterPro domain MDM2
Mtr.32172.1.S1_at	0.0008365	0.03161	1.9			0	not assigned.unknown	not assigned.unknown
Mtr.6822.1.S1_at	0.0008366	0.03161	1.5			0	not assigned.unknown	not assigned.unknown
Mtr.44669.1.S1_at	0.0008405	0.03169	-1.2			0	protein.aa activation	palmitoyl protein thioesterase family protein similar to palmitoyl protein thioesterase family protein [Arabidopsis thaliana] (TAIR:AT5G47330.1); similar to putative palmitoyl-protein thioesterase [Tropaeolum majus] (GB:AAR92492.1); contains InterPro dom
Msa.1467.1.S1_at	0.0008421	0.03171	-1.5			0	development.late embryogenesis abundant	LEA14 (LATE EMBRYOGENESIS ABUNDANT 14) Encodes late-embryogenesis abundant protein whose mRNA levels are induced in response to wounding and light stress. Might be involved in protection against dessication. Identical to Putative desiccation-related prot
Mtr.4314.1.S1_at	0.0008504	0.03191	1.6			0	stress.abiotic.heat	DNAJ heat shock N-terminal domain-containing protein similar to DNAJ heat shock N-terminal domain-containing protein [Arabidopsis thaliana] (TAIR:AT2G25560.1); similar to Os06g0111700 [Oryza sativa (japonica cultivar-group)] (GB:NP_001056588.1); similar
Mtr.42433.1.S1_at	0.0008506	0.03191	-1.4	0.0005912	0.01654	-1.6	not assigned.no ontology.ABC1 family protein	ABC1 family protein similar to ABC1 family protein [Arabidopsis thaliana] (TAIR:AT1G61640.1); similar to H0112G12.2 [Oryza sativa (indica cultivar-group)] (GB:CAH67057.1); similar to putative 62.8 kDa protein [Oryza sativa (japonica cultivar-group)] (GB:
Mtr.48827.1.S1_at	0.0008525	0.03196	-1.9			0	not assigned.no ontology	catalytic similar to phenazine biosynthesis PhzC/PhzF family protein [Arabidopsis thaliana] (TAIR:AT1G03210.1); similar to Phenazine biosynthesis PhzC/PhzF protein [Medicago truncatula] (GB:ABE77454.1); contains InterPro domain Phenazine biosynthesis Phz
Mtr.46289.1.S1_at	0.0008571	0.03197	1.3	8.43E-05	0.00906	1.4	not assigned.no ontology	rubber elongation factor (REF) family protein Identical to REF/SRPP-like protein At3g05500 [Arabidopsis Thaliana] (GB:Q9MA63); similar to rubber elongation factor (REF) protein-related [Arabidopsis thaliana] (TAIR:AT2G47780.1); similar to Stress-related
Mtr.12972.1.S1_at	0.0008587	0.03197	-1.3			0	not assigned.unknown	similar to unknown protein [Arabidopsis thaliana] (TAIR:AT5G24990.1); similar to Os10g0455900 [Oryza sativa (japonica cultivar-group)] (GB:NP_001064750.1); similar to Os08g0152600 [Oryza sativa (japonica cultivar-group)] (GB:NP_001061005.1); similar to
Mtr.50017.1.S1_s_at	0.0008589	0.03197	2	0.0001733	0.01121	2.3	not assigned.unknown	not assigned.unknown
Msa.2502.1.S1_at	0.0008597	0.03197	-1.3			0	transport.metabolite transporters at the mitochondrial membrane	mitochondrial substrate carrier family protein similar to mitochondrial substrate carrier family protein [Arabidopsis thaliana] (TAIR:AT4G24570.1); similar to putative mitochondrial dicarboxylate carrier protein [Trifolium pratense] (GB:BAE71294.1); cont
Mtr.29573.1.S1_at	0.0008621	0.03197	1.5			0	not assigned.unknown	not assigned.unknown
Msa.85.1.S1_at	0.0008629	0.03197	-2.4			0	RNA.transcription	DNA-directed RNA polymerases I, II, and III 7 kDa subunit, putative similar to DNA-directed RNA polymerases I, II, and III 7 kDa subunit, putative [Arabidopsis thaliana] (TAIR:AT1G53690.1); similar to polymerase (RNA) II (DNA directed) polypeptide K iso
Mtr.20687.1.S1_at	0.0008631	0.03197	1.8			0	cell wall.degradation.pectate lyases and polygalacturonases	lyase similar to lyase [Arabidopsis thaliana] (TAIR:AT4G38030.1); similar to lyase [Arabidopsis thaliana] (TAIR:AT4G37950.1); similar to lyase [Arabidopsis thaliana] (TAIR:AT1G09910.1); similar to Os08g0554100 [Oryza sativa (japonica cultivar-group)] (G
Mtr.50483.1.S1_at	0.0008634	0.03197	1.7	0.0004646	0.01511	2	RNA.regulation of transcription.C2H2 zinc finger family	C2H2, RNA recognition motif (RRM)-containing protein, similar to UBP1 interacting protein 1a (Arabidopsis thaliana) GI:19574236; contains InterPro entry IPR000504: RNA-binding region RNP-1 (RNA recognition motif) (RRM); contains Pfam profile PF00096: Zinc
Mtr.35547.1.S1_at	0.0008661	0.03202	-1.2			0	not assigned.unknown	nucleoside-triphosphatase/ nucleotide binding similar to EMB1968 (EMBRYO DEFECTIVE 1968), ATPase [Arabidopsis thaliana] (TAIR:AT1G21690.1); similar to Os03g0792600 [Oryza sativa (japonica cultivar-group)] (GB:NP_001051525.1); similar to replication fact
Mtr.22482.1.S1_at	0.0008664	0.03202	-1.1			0	not assigned.unknown	not assigned.unknown
Mtr.18289.1.S1_at	0.0008715	0.03213	-1.1			0	protein.synthesis.initiation	EIF3G1 (eukaryotic translation initiation factor 3G1); RNA binding / translation initiation factor One of the 2 genes that code for the G subunit of eukaryotic initiation factor 3 (EIF3). similar to EIF3G2 (eukaryotic translation initiation factor 3G2),
Mtr.7054.1.S1_s_at	0.000877	0.03223	-1.5	0.0002702	0.01251	-1.8	protein.degradation.serine protease	SCPL21 (serine carboxypeptidase-like 21); serine carboxypeptidase similar to SCPL20 (serine carboxypeptidase-like 20), serine carboxypeptidase [Arabidopsis thaliana] (TAIR:AT4G12910.1); similar to wound-inducible carboxypeptidase [Lycopersicon esculentu
Mtr.30214.1.S1_at	0.0008793	0.03226	-2.3	0.0003034	0.01322	-1.6	not assigned.unknown	not assigned.unknown
Mtr.1071.1.S1_at	0.0008832	0.03234	1.1			0	not assigned.no ontology.paired amphipathic helix repeat-containing protein	similar to paired amphipathic helix repeat-containing protein [Arabidopsis thaliana] (TAIR:AT1G70060.1); similar to ATSIN3/SIN3 (Arabidopsis thaliana sin3 homolog) [Arabidopsis thaliana] (TAIR:AT1G24190.1); similar to unknown protein [Arabidopsis thaliana
Mtr.1071.1.S1_at	0.0008832	0.03234	1.1			0	RNA.regulation of transcription.WRKY domain transcription factor family	WRKY, protein kinase family protein, similar to mitogen-activated protein kinase (Arabidopsis thaliana) GI:1255448; contains Pfam profiles PF02671: Paired amphipathic helix repeat, PF03106: WRKY DNA-binding domain, PF00560: Leucine Rich Repeat, PF00069: P
Mtr.45293.1.S1_at	0.0008855	0.03237	-1.2			0	not assigned.no ontology	PQ-loop repeat family protein / transmembrane family protein similar to PQ-loop repeat family protein / transmembrane family protein [Arabidopsis thaliana] (TAIR:AT4G36850.1); similar to Cystinosin/ERS1p repeat [Medicago truncatula] (GB:ABE83721.1); cont
Mtr.43075.1.S1_at	0.0008901	0.03242	-1.5	6.10E-05	0.00835	-1.9	misc.gluco-, galacto- and mannosidases	glycosyl hydrolase family 1 protein similar to glycosyl hydrolase family 1 protein [Arabidopsis thaliana] (TAIR:AT2G44450.1); similar to Glycoside hydrolase, family 1 [Medicago truncatula] (GB:ABE86373.1); contains InterPro domain 6-phospho-beta-galacto
Mtr.8489.1.S1_at	0.0008911	0.03242	-1.1	0.000832	0.01849	-1	protein.postranslational modification	ATSTE14 (PRENYLCYSTEINE ALPHA-CARBOXYL METHYLTRANSFERASE 14A); protein-S-isoprenylcysteine O-methyltransferase Encodes a prenylcysteine alpha-carboxyl methyltransferase involved in methylation of isoprenylated proteins. similar to ATSTE14B (PRENYLCYSTEIN
Mtr.42031.1.S1_at	0.0008938	0.03242	1.1			0	cell. vesicle transport	oxysterol binding similar to oxysterol-binding family protein [Arabidopsis thaliana] (TAIR:AT4G08180.1); similar to oxysterol-binding family protein [Arabidopsis thaliana] (TAIR:AT2G31020.1); similar to oxysterol-binding family protein [Arabidopsis thali
Mtr.31589.1.S1_at	0.000907	0.03266	1.1			0	protein.degradation.ubiquitin.E3.RING	armadillo/beta-catenin repeat family protein / U-box domain-containing protein similar to PUB17 (PLANT U-BOX17), ubiquitin-protein ligase [Arabidopsis thaliana] (TAIR:AT1G29340.1); similar to arm repeat protein [Oryza sativa (japonica cultivar-group)] (
Mtr.35742.1.S1_at	0.0009098	0.03273	-1.6	5.12E-06	0.00421	-1.8	not assigned.unknown	not assigned.unknown
Mtr.18638.1.S1_at	0.000917	0.03283	-1.1			0	mitochondrial electron transport / ATP synthesis.NADH-DH.localisation not clear	NADH-ubiquinone oxidoreductase B8 subunit, putative similar to Mitochondrial ribosome [Medicago truncatula] (GB:ABE92961.1); contains InterPro domain Mitochondrial ribosome; (InterPro:IPR007741)
Mtr.41147.1.S1_at	0.0009224	0.03287	-3	4.96E-05	0.007736	-3.7	DNA.synthesis/chromatin structure.retrotransposon/transposase.hat-like transposase	Swiss-Prot: Homolog to TRAC9_MAIZE (2e-27): DNArecombination;DNA-binding;Transposableelement;Transposition,Putative AC9 transposase.||Gene Ontology: Homolog to GO_ID:45118 (7e-36): TAIR|gene:2096043 SPTR:Q9LZN8 symbol:AT3G62520.1 [GO:0000004
Mtr.43748.1.S1_s_at	0.0009256	0.03294	1.6			0	not assigned.no ontology	hydrolase, alpha/beta fold family protein similar to hydrolase, alpha/beta fold family protein [Arabidopsis thaliana] (TAIR:AT5G16120.1); similar to Alpha/beta hydrolase [Medicago truncatula] (GB:ABE93241.1); contains InterPro domain Esterase/lipase/thi
Mtr.44773.1.S1_s_at	0.0009285	0.03296	1.2			0	RNA.regulation of transcription.Bromodomain proteins	DNA binding similar to GTE6 (GENERAL TRANSCRIPTION FACTOR GROUP E6), DNA binding [Arabidopsis thaliana] (TAIR:AT3G52280.1); similar to Bromodomain [Medicago truncatula] (GB:ABE79573.1); contains InterPro domain Bromodomain; (InterPro:IPR001487)
Mtr.37149.1.S1_at	0.0009285	0.03296	-1.4			0	not assigned.unknown	not assigned.unknown
Msa.833.1.S1_at	0.0009297	0.03296	-2.5	0.0006276	0.01701	-2.2	not assigned.unknown	similar to unknown protein [Arabidopsis thaliana] (TAIR:AT3G46430.1); similar to mitochondrial ATP synthase 6 KD subunit [Oryza sativa (japonica cultivar-group)] (GB:BAB21526.1)
Mtr.14283.1.S1_at	0.000936	0.03296	2	0.0005714	0.01643	2.3	amino acid metabolism.synthesis.central amino acid metabolism.alanine.alanine-glyoxylate aminotransferase	AGT2 (ALANINE:GLYOXYLATE AMINOTRANSFERASE 2); alanine-glyoxylate transaminase alanine:glyoxylate aminotransferase 2 homolog (AGT2) mRNA, Identical to Alanine--glyoxylate aminotransferase 2 homolog 1, mitochondrial precursor (EC 2.6.1.44) (Beta-alanine-py
Mtr.38025.1.S1_at	0.0009369	0.03296	1.1			0	secondary metabolism.flavonoids.flavonols	oxidoreductase, 2OG-Fe(II) oxygenase family protein similar to oxidoreductase, 2OG-Fe(II) oxygenase family protein [Arabidopsis thaliana] (TAIR:AT5G20400.1); similar to ethylene-forming-enzyme-like dioxygenase [Prunus armeniaca] (GB:AAB88878.1); contain
Mtr.49623.1.S1_at	0.0009391	0.03296	-1.5			0	protein.postranslational modification	OST1 (OPEN STOMATA 1); kinase/ protein kinase Encodes calcium-independent ABA-activated protein kinase, a member of SNF1-related protein kinases (SnRK2) whose activity is activated by ionic (salt) and non-ionic (mannitol) osmotic stress. Mutations disru
Mtr.18582.1.S1_at	0.0009392	0.03296	-1	0.0004428	0.0149	-1.1	not assigned.unknown	similar to unknown protein [Arabidopsis thaliana] (TAIR:AT3G63270.1); similar to expressed protein [Oryza sativa (japonica cultivar-group)] (GB:ABA95488.2); similar to Os11g0702700 [Oryza sativa (japonica cultivar-group)] (GB:NP_001068533.1); contains Int
Mtr.140.1.S1_at	0.0009424	0.03296	1.4			0	not assigned.unknown	not assigned.unknown
Mtr.25500.1.S1_at	0.0009436	0.03296	-1.7			0	not assigned.unknown	not assigned.unknown
Mtr.37529.1.S1_at	0.0009445	0.03296	1.1			0	tetrapyrrole synthesis.magnesium chelatase	GUN5 (GENOMES UNCOUPLED 5) Encodes magnesium chelatase involved in plastid-to-nucleus signal transduction. similar to Mg protoporphyrin IX chelatase [Nicotiana tabacum] (GB:AAB97152.1); similar to protoporphyrin IX:Mg Chelatase [Antirrhinum majus] (GB:CA
Mtr.4687.1.S1_at	0.0009446	0.03296	1.8			0	not assigned.unknown	not assigned.unknown
Mtr.38103.1.S1_s_at	0.0009477	0.033	1.2	0.000113	0.009592	1.6	cell.organisation	ATKINESIN-13A/KINESIN-13A; microtubule motor Kinesin-13A localized to entire Golgi stacks. Involved in trichome development. similar to kinesin motor family protein [Arabidopsis thaliana] (TAIR:AT3G16060.1); similar to central motor kinesin 1 [Gossypium
Mtr.2581.1.S1_at	0.0009511	0.033	-2			0	secondary metabolism.flavonoids.dihydroflavonols	UDP-glucoronosyl/UDP-glucosyl transferase family protein similar to UDP-glucoronosyl/UDP-glucosyl transferase family protein [Arabidopsis thaliana] (TAIR:AT2G29710.1); similar to Chain A, Crystal Structure Of Medicago Truncatula Ugt71g1 (GB:2ACV); simil
Msa.69.1.S1_at	0.0009551	0.033	-2.2			0	development.late embryogenesis abundant	LEA14 (LATE EMBRYOGENESIS ABUNDANT 14) Encodes late-embryogenesis abundant protein whose mRNA levels are induced in response to wounding and light stress. Might be involved in protection against dessication. Identical to Putative desiccation-related prot
Msa.2889.1.S1_at	0.0009575	0.033	-1.1			0	RNA.transcription	ATRPB13.6 (Arabidopsis thaliana RNA polymerase II 13.6 kDa subunit); DNA binding / DNA-directed RNA polymerase RNA polymerase II 13.6 kDa subunit (AtRPB13.6) mRNA, Identical to DNA-directed RNA polymerase II subunit J (EC 2.7.7.6) (DNA-directed RNA polym
Mtr.41771.1.S1_at	0.0009577	0.033	-1.8	0.0003753	0.01435	-1.9	not assigned.unknown	not assigned.unknown
Mtr.29146.1.S1_at	0.0009588	0.033	3.2	0.0002381	0.01216	3.2	not assigned.unknown	not assigned.unknown
Msa.2106.1.S1_at	0.0009589	0.033	-2			0	not assigned.unknown	not assigned.unknown
Mtr.31273.1.S1_at	0.0009624	0.03305	-2	0.0006995	0.01751	-1.7	secondary metabolism.flavonoids.flavonols	SRG1 (SENESCENCE-RELATED GENE 1); oxidoreductase, acting on paired donors, with incorporation or reduction of molecular oxygen, 2-oxoglutarate as one donor, and incorporation of one atom each of oxygen into both donors Encodes a novel member of the Fe(II
Mtr.1859.1.S1_at	0.000963	0.03305	1.2			0	protein.degradation.ubiquitin.E3.RING	transcription factor jumonji (jmjC) domain-containing protein similar to transcription factor jumonji (jmjC) domain-containing protein [Arabidopsis thaliana] (TAIR:AT4G00990.1); similar to Zinc finger, RING-type; Transcription factor jumonji, jmjC [Medi
Mtr.1859.1.S1_at	0.000963	0.03305	1.2			0	RNA.regulation of transcription.C3H zinc finger family	C3H, transcription factor jumonji (jmjC) domain-containing protein, contains Pfam domain, PF02373: jmjC domain;transcription factor jumonji (jmjC) domain-containing protein, contains Pfam domain, PF02373: jmjC domain
Mtr.17143.1.S1_at	0.0009666	0.03306	-2.3			0	not assigned.unknown	not assigned.unknown
Mtr.19344.1.S1_at	0.0009704	0.03316	1			0	nucleotide metabolism.synthesis.purine.SAICAR lyase	adenylosuccinate lyase, putative / adenylosuccinase, putative similar to adenylosuccinate lyase, putative / adenylosuccinase, putative [Arabidopsis thaliana] (TAIR:AT4G18440.1); similar to adenylosuccinate-AMP lyase [Vigna unguiculata] (GB:AAL48316.1);
Msa.2814.1.S1_at	0.0009748	0.03324	2			0	misc.GDSL-motif lipase	GDSL-motif lipase/hydrolase family protein similar to GDSL-motif lipase/hydrolase family protein [Arabidopsis thaliana] (TAIR:AT2G42990.1); similar to GDSL-motif lipase/hydrolase-like [Oryza sativa (japonica cultivar-group)] (GB:BAD22300.1); similar to
Mtr.47865.1.S1_at	0.000975	0.03324	-1.7			0	not assigned.unknown	similar to unknown protein [Arabidopsis thaliana] (TAIR:AT4G21310.1); similar to Os07g0545100 [Oryza sativa (japonica cultivar-group)] (GB:NP_001059913.1); similar to Os05g0435100 [Oryza sativa (japonica cultivar-group)] (GB:NP_001055641.1); similar to hy
Mtr.21956.1.S1_at	0.0009769	0.03325	-2.1			0	not assigned.unknown	not assigned.unknown
Mtr.46062.1.S1_at	0.0009773	0.03325	1.7	0.0003814	0.01439	1.1	not assigned.unknown	not assigned.unknown
Mtr.46510.1.S1_x_at	0.0009837	0.03338	2.6			0	secondary metabolism.isoprenoids	beta-amyrin synthase, putative similar to LUP1 (LUPEOL SYNTHASE 1), lupeol synthase [Arabidopsis thaliana] (TAIR:AT1G78970.1); similar to beta-amyrin synthase, putative [Arabidopsis thaliana] (TAIR:AT1G78950.1); similar to ATLUP2 (Arabidopsis thaliana l
Msa.820.1.S1_at	0.0009925	0.0334	-2.8	6.45E-05	0.008383	-2.5	not assigned.unknown	not assigned.unknown
Msa.2205.1.S1_at	0.0009926	0.0334	-1.1			0	not assigned.unknown	similar to unknown protein [Arabidopsis thaliana] (TAIR:AT2G17300.1); similar to Os02g0715300 [Oryza sativa (japonica cultivar-group)] (GB:NP_001047925.1); similar to Os08g0511400 [Oryza sativa (japonica cultivar-group)] (GB:NP_001062213.1); contains doma
Mtr.1039.1.S1_at	0.0009938	0.0334	-1			0	protein.degradation.ubiquitin.E3.RING	zinc finger (C3HC4-type RING finger) family protein similar to zinc finger (C3HC4-type RING finger) family protein / BRCT domain-containing protein [Arabidopsis thaliana] (TAIR:AT1G67180.1); similar to Zinc finger, RING-type; RINGv [Medicago truncatula]
Mtr.3426.1.S1_at	0.0009945	0.0334	1.6			0	cell.cycle	CYCA2;3 (CYCLIN A2;3); cyclin-dependent protein kinase regulator A2-type cyclin. Negatively regulates endocycles and acts as a key regulator of ploidy levels in Arabidopsis endoreduplication. Interacts physically with CDKA;1. Expressed preferentially i
Mtr.4743.1.S1_at	0.0009957	0.03341	-1.2			0	not assigned.unknown	not assigned.unknown
Mtr.38959.1.S1_at	0.0009974	0.03342	-2.4			0	signalling.G-proteins	AtRABA1f (Arabidopsis Rab GTPase homolog A1f); GTP binding similar to AtRABA1g (Arabidopsis Rab GTPase homolog A1g), GTP binding [Arabidopsis thaliana] (TAIR:AT3G15060.1); similar to GTP-binding protein [Pisum sativum] (GB:BAA02112.1); similar to Os05g0
Mtr.42774.1.S1_at	0.0009978	0.03342	-1.7	4.92E-05	0.00773	-2	RNA.regulation of transcription.FHA transcription factor	transcriptional activator, putative similar to forkhead-associated domain-containing protein / FHA domain-containing protein [Arabidopsis thaliana] (TAIR:AT3G07260.1); similar to Os08g0528900 [Oryza sativa (japonica cultivar-group)] (GB:NP_001062316.1);
Mtr.569.1.S1_s_at			0	5.77E-07	0.002335	2.3	protein.degradation.ubiquitin.E3.SCF.FBOX	Gene Ontology: Homolog to GO_ID:51504 (9e-10): TAIR|gene:2197673 SPTR:O64787 symbol:AT1G61330.1 [GO:0005554
Mtr.12853.1.S1_at			0	9.17E-07	0.002702	-2.2	not assigned.unknown	endo/excinuclease amino terminal domain-containing protein similar to Os07g0230500 [Oryza sativa (japonica cultivar-group)] (GB:NP_001059231.1); contains domain SUBFAMILY NOT NAMED (PTHR20208:SF5); contains domain FAMILY NOT NAMED (PTHR20208)
Mtr.19307.1.S1_at			0	1.33E-06	0.003187	1.1	hormone metabolism.ethylene.signal transduction	SHN1/WIN1 (SHINE1); DNA binding / transcription factor encodes a member of the ERF (ethylene response factor) subfamily B-6 of ERF/AP2 transcription factor family. The protein contains one AP2 domain. There are 12 members in this subfamily including RAP2
Mtr.19307.1.S1_at			0	1.33E-06	0.003187	1.1	RNA.regulation of transcription.AP2/EREBP, APETALA2/Ethylene-responsive element binding protein family	AP2/EREBP, AP2 domain-containing transcription factor family protein, Similar to SP|P16146 PPLZ02 protein {Lupinus polyphyllus}; contains an PF|00847 AP2 domain. EST gb|AA728476 comes from this gene
Mtr.11795.1.S1_at			0	1.39E-06	0.003187	1.8	stress.abiotic.unspecified	pollen Ole e 1 allergen and extensin family protein similar to CWLP (CELL WALL-PLASMA MEMBRANE LINKER PROTEIN), lipid binding [Arabidopsis thaliana] (TAIR:AT3G22120.1); similar to hypothetical protein [Cleome spinosa] (GB:ABD96850.1); contains InterPro
Mtr.50189.1.S1_at			0	1.56E-06	0.003187	1.1	not assigned.unknown	not assigned.unknown
Mtr.31198.1.S1_at			0	1.71E-06	0.003187	-1.3	misc.GDSL-motif lipase	GDSL-motif lipase/hydrolase family protein similar to ATLTL1/LTL1 (LI-TOLERANT LIPASE 1), carboxylic ester hydrolase [Arabidopsis thaliana] (TAIR:AT3G04290.1); similar to GSDL-motif lipase [Agave americana] (GB:AAS75127.1); contains InterPro domain Lipo
Mtr.20818.1.S1_at			0	2.05E-06	0.00334	1.9	minor CHO metabolism.sugar kinases	xylulose kinase, putative similar to xylulose kinase-like protein [Oryza sativa (japonica cultivar-group)] (GB:BAC20723.1); contains InterPro domain Carbohydrate kinase, FGGY; (InterPro:IPR000577)
Mtr.40119.1.S1_at			0	2.96E-06	0.003984	-1.3	protein.synthesis.misc ribososomal protein	40S ribosomal protein S3 (RPS3C) Identical to 40S ribosomal protein S3-3 (RPS3C) [Arabidopsis Thaliana] (GB:Q9FJA6); similar to 40S ribosomal protein S3 (RPS3A) [Arabidopsis thaliana] (TAIR:AT2G31610.1); similar to ribosomal protein S3 [Medicago truncat
Mtr.10228.1.S1_at			0	3.50E-06	0.004171	-5.3	not assigned.unknown	not assigned.unknown
Mtr.9170.1.S1_at			0	3.99E-06	0.00421	-1.4	DNA.synthesis/chromatin structure	replication factor C 36 kDA, putative similar to EMB1968 (EMBRYO DEFECTIVE 1968), ATPase [Arabidopsis thaliana] (TAIR:AT1G21690.1); similar to replication factor C 36kDa subunit [Oryza sativa (japonica cultivar-group)] (GB:BAB16439.1); similar to Os02g0
Mtr.49628.1.S1_at			0	4.56E-06	0.00421	-1.2	not assigned.unknown	not assigned.unknown
Mtr.8560.1.S1_at			0	4.66E-06	0.00421	2.7	RNA.transcription	KEGG: Homolog to ana:alr1596 (4e-10): rpoC2; RNA polymerase beta prime subunit [EC:2.7.7.6] [KO:K03046]
Mtr.20896.1.S1_s_at			0	4.66E-06	0.00421	1.2	protein.degradation.ubiquitin.E3.RING	zinc finger (C3HC4-type RING finger) family protein similar to protein binding / zinc ion binding [Arabidopsis thaliana] (TAIR:AT4G26580.1); similar to Zinc finger, RING-type; RINGv [Medicago truncatula] (GB:ABE89318.1); contains InterPro domain Zinc fi
Mtr.9679.1.S1_at			0	4.87E-06	0.00421	3.2	redox.thioredoxin	ATTRX2 (Arabidopsis thioredoxin h2, thioredoxin H-type 1); thiol-disulfide exchange intermediate encodes a cytosolic thioredoxin that reduces disulfide bridges of target proteins by the reversible formation of a disulfide bridge between two neighboring C
Mtr.7241.1.S1_s_at			0	5.09E-06	0.00421	1.1	not assigned.unknown	not assigned.unknown
Mtr.32230.1.S1_at			0	5.19E-06	0.00421	3.6	not assigned.unknown	similar to transducin family protein / WD-40 repeat family protein [Arabidopsis thaliana] (TAIR:AT5G05570.1); similar to Os07g0693700 [Oryza sativa (japonica cultivar-group)] (GB:NP_001060732.1); similar to hypothetical protein [Oryza sativa (japonica
Mtr.45575.1.S1_at			0	5.32E-06	0.00423	1.6	RNA.RNA binding	HYL1 (HYPONASTIC LEAVES 1) Encodes a nuclear dsRNA binding protein. Involved in mRNA cleavage. The mutant is characterized by shorter stature, delayed flowering, leaf hyponasty, reduced fertility, decreased rate of root growth, and an altered root gravit
Mtr.37162.1.S1_at			0	6.18E-06	0.004392	-2.2	not assigned.unknown	not assigned.unknown
Mtr.37025.1.S1_a_at			0	6.24E-06	0.004392	-1.3	not assigned.unknown	not assigned.unknown
Mtr.49039.1.S1_s_at			0	7.23E-06	0.004843	1.9	mitochondrial electron transport / ATP synthesis.F1-ATPase	ATP synthase alpha chain, mitochondrial, putative Identical to ATP synthase subunit alpha, mitochondrial (EC 3.6.3.14) (ATPA) [Arabidopsis Thaliana] (GB:P92549;GB:Q8S890); similar to ATP synthase subunit alpha, mitochondrial (GB:P22201); similar to F1-A
Mtr.50767.1.S1_at			0	7.45E-06	0.004843	1.4	not assigned.unknown	not assigned.unknown
Mtr.10198.1.S1_at			0	7.80E-06	0.004994	1.8	glycolysis.PEPCase	ATPPC4 (Arabidopsis thaliana phosphoenolpyruvate carboxylase 4); phosphoenolpyruvate carboxylase Encodes one of four Arabidopsis phosphoenolpyruvate carboxylase proteins. Identical to Phosphoenolpyruvate carboxylase 4 (EC 4.1.1.31) (PEPCase 4) (PEPC 4) (
Mtr.49164.1.S1_at			0	8.12E-06	0.005047	1.4	protein.postranslational modification	protein kinase family protein similar to kinase [Arabidopsis thaliana] (TAIR:AT3G44200.1); similar to serine/threonine-protein kinase Nek4-like [Oryza sativa (japonica cultivar-group)] (GB:BAD17425.1); contains InterPro domain Serine/threonine protein k
Mtr.52202.1.S1_s_at			0	8.24E-06	0.005047	1.4	protein.postranslational modification	sugar binding / transferase, transferring glycosyl groups curculin-like (mannose-binding) lectin family protein, very low similarity to Ser Thr protein kinase GI:2598067 from (Zea mays); contains Pfam lectin (probable mannose binding) domain PF01453 but
Mtr.30611.1.S1_at			0	9.14E-06	0.005302	-1	not assigned.unknown	not assigned.unknown
Mtr.7352.1.S1_at			0	9.53E-06	0.005302	1.3	not assigned.no ontology	BURP domain-containing protein similar to RD22 (RESPONSIVE TO DESSICATION 22) [Arabidopsis thaliana] (TAIR:AT5G25610.1); similar to BURP domain containing protein [Brassica napus] (GB:AAC15700.1); contains InterPro domain BURP; (InterPro:IPR004873)
Mtr.40659.1.S1_at			0	9.61E-06	0.005302	-2.2	not assigned.no ontology	similar to unknown protein [Arabidopsis thaliana] (TAIR:AT5G16080.1); similar to CXE carboxylesterase [Actinidia deliciosa] (GB:ABB89016.1); contains InterPro domain Esterase/lipase/thioesterase; (InterPro:IPR000379); contains InterPro domain Alpha/beta h
Mtr.45481.1.S1_at			0	9.85E-06	0.005302	2	not assigned.unknown	not assigned.unknown
Mtr.11640.1.S1_at			0	1.04E-05	0.005302	-1.1	not assigned.unknown	not assigned.unknown
Mtr.6034.1.S1_at			0	1.07E-05	0.005302	-1.2	not assigned.no ontology	mob1/phocein family protein similar to mob1/phocein family protein [Arabidopsis thaliana] (TAIR:AT4G19050.1); similar to Mob1-like protein [Medicago sativa subsp. falcata] (GB:CAC41010.2); similar to Os03g0577200 [Oryza sativa (japonica cultivar-group)]
Mtr.27125.1.S1_at			0	1.08E-05	0.005302	1.3	not assigned.unknown	similar to EMB2756 (EMBRYO DEFECTIVE 2756), hydrolase, acting on carbon-nitrogen (but not peptide) bonds, in linear amides [Arabidopsis thaliana] (TAIR:AT1G34550.1); similar to expressed protein [Oryza sativa (japonica cultivar-group)] (GB:ABA91928.2);
Mtr.14042.1.S1_s_at			0	1.08E-05	0.005302	1	not assigned.no ontology	cytochrome b (MTCYB) (COB) (CYTB) similar to cytochrome b (GB:2113229A); similar to Cytochrome b (GB:P42792); similar to apocytochrome b [Nicotiana tabacum] (GB:YP_173366.1); contains InterPro domain Cytochrome b/b6, C-terminal; (InterPro:IPR005798); co
Msa.501.1.S1_at			0	1.09E-05	0.005302	-1	not assigned.unknown	not assigned.unknown
Mtr.45005.1.S1_at			0	1.13E-05	0.005302	1.2	cell wall.cellulose synthesis.cellulose synthase	CSLD3 (CELLULOSE SYNTHASE-LIKE 3); cellulose synthase/ transferase, transferring glycosyl groups encodes a cellulose synthase like protein. mutations initiate root hairs that rupture at their tip soon after initiation. is required for the synthesis of a
Mtr.50032.1.S1_at			0	1.14E-05	0.005302	-2.1	nucleotide metabolism.degradation	ATAPY2 (APYRASE 2) Encodes an enzyme with ATPase and ADPase activity (an apyrase) that when mutated in combination with ATAPY1 causes a complete inhibition of pollen germination. similar to ATAPY1 (APYRASE 1), calmodulin binding [Arabidopsis thaliana] (T
Mtr.22379.1.S1_s_at			0	1.21E-05	0.005475	-1.1	misc.gluco-, galacto- and mannosidases	glycosyl hydrolase family 1 protein similar to glycosyl hydrolase family 1 protein [Arabidopsis thaliana] (TAIR:AT2G44450.1); similar to Glycoside hydrolase, family 1 [Medicago truncatula] (GB:ABE86373.1); contains InterPro domain 6-phospho-beta-galacto
Mtr.5339.1.S1_at			0	1.25E-05	0.00555	-1.6	not assigned.unknown	not assigned.unknown
Mtr.5102.1.S1_at			0	1.36E-05	0.005886	-1.7	signalling.MAP kinases	ATMPK4 (MAP KINASE 4); MAP kinase/ kinase Encodes a nuclear and cytoplasmically localized MAP kinase involved in mediating responses to pathogens. Identical to Mitogen-activated protein kinase 4 (EC 2.7.11.24) (MAP kinase 4) (AtMPK4) (MPK4) [Arabidopsis
Mtr.22656.1.S1_s_at			0	1.40E-05	0.00596	2.4	nucleotide metabolism.degradation	cytidine/deoxycytidylate deaminase family protein similar to cytidine/deoxycytidylate deaminase family protein [Arabidopsis thaliana] (TAIR:AT3G05300.1); similar to deoxycytidine deaminase [Brassica oleracea] (GB:AAL67435.1); contains InterPro domain CM
Mtr.33488.1.S1_at			0	1.54E-05	0.006003	1.6	not assigned.no ontology	vesicle tethering family protein similar to ER-Gol (GB:CAL54025.1); similar to Os12g0538900 [Oryza sativa (japonica cultivar-group)] (GB:NP_001066945.1); contains InterPro domain Armadillo-like helical; (InterPro:IPR011989); contains InterPro domain Uso
Mtr.11037.1.S1_at			0	1.54E-05	0.006003	-1.5	protein.synthesis.mito/plastid ribosomal protein.unknown	ribosomal protein L30 family protein similar to ribosomal protein L30p-like [Oryza sativa (japonica cultivar-group)] (GB:BAD61538.1); similar to Os06g0339800 [Oryza sativa (japonica cultivar-group)] (GB:NP_001057562.1); similar to Os08g0110100 [Oryza sa
Mtr.35729.1.S1_at			0	1.54E-05	0.006003	-2.8	not assigned.unknown	not assigned.unknown
Mtr.43737.1.S1_at			0	1.55E-05	0.006003	1.3	not assigned.unknown	similar to cation exchanger, putative (CAX10) [Arabidopsis thaliana] (TAIR:AT1G54110.1); similar to Os09g0272500 [Oryza sativa (japonica cultivar-group)] (GB:NP_001062740.1); similar to Os08g0533700 [Oryza sativa (japonica cultivar-group)] (GB:NP_00106
Mtr.33693.1.S1_at			0	1.55E-05	0.006003	-3	not assigned.unknown	not assigned.unknown
Mtr.22726.1.S1_at			0	1.56E-05	0.006003	2.1	not assigned.unknown	not assigned.unknown
Mtr.32828.1.S1_at			0	1.60E-05	0.006003	1.4	development.unspecified	nodulin, putative similar to nodulin, putative [Arabidopsis thaliana] (TAIR:AT3G43660.1); similar to H0701F11.2 [Oryza sativa (indica cultivar-group)] (GB:CAJ86136.1); contains InterPro domain Protein of unknown function DUF125, transmembrane; (InterPro
Mtr.32828.1.S1_at			0	1.60E-05	0.006003	1.4	nodulin_nodulin-like	nodulin, putative similar to nodulin, putative [Arabidopsis thaliana] (TAIR:AT3G43660.1); similar to H0701F11.2 [Oryza sativa (indica cultivar-group)] (GB:CAJ86136.1); contains InterPro domain Protein of unknown function DUF125, transmembrane; (InterPro:
Msa.1768.1.S1_at			0	1.63E-05	0.006003	-1.4	misc.glutathione S transferases	ATGSTF9 (Arabidopsis thaliana Glutathione S-transferase (class phi) 9); glutathione transferase Encodes glutathione transferase belonging to the phi class of GSTs. Naming convention according to Wagner et al. (2002). similar to ATGSTF10 (EARLY DEHYDRATIO
Mtr.41509.1.S1_at			0	1.65E-05	0.006003	1	protein.degradation.cysteine protease	Ulp1 protease family protein similar to Ulp1 protease family protein [Arabidopsis thaliana] (TAIR:AT1G09730.1); similar to hypothetical protein DDBDRAFT_0191980 [Dictyostelium discoideum AX4] (GB:XP_629102.1); similar to Os05g0207900 [Oryza sativa (japo
Mtr.3095.1.S1_at			0	1.72E-05	0.006003	-1.2	not assigned.unknown	not assigned.unknown
Mtr.37357.1.S1_at			0	1.74E-05	0.006003	1.8	misc.cytochrome P450	CYP83B1 (CYTOCHROME P450 MONOOXYGENASE 83B1); oxygen binding Encodes an oxime-metabolizing enzyme in the biosynthetic pathway of glucosinolates. Is required for phytochrome signal transduction in red light. Mutation confers auxin overproduction. Ident
Mtr.9296.1.S1_at			0	1.78E-05	0.006003	2.2	protein.degradation.ubiquitin.E3.HECT	UPL1 (UBIQUITIN-PROTEIN LIGASE 1); ubiquitin-protein ligase encodes a ubiquitin-protein ligase containing a HECT domain. There are six other HECT-domain UPLs in Arabidopsis. Identical to E3 ubiquitin protein ligase UPL1 (EC 6.3.2.-) (Ubiquitin-protein li
Mtr.30679.1.S1_at			0	1.79E-05	0.006003	1.5	secondary metabolism.N misc.alkaloid-like	strictosidine synthase family protein similar to strictosidine synthase family protein [Arabidopsis thaliana] (TAIR:AT3G57030.1); similar to Strictosidine synthase family protein, expressed [Oryza sativa (japonica cultivar-group)] (GB:ABA95779.2); conta
Mtr.32877.1.S1_at			0	1.79E-05	0.006003	-2.5	not assigned.unknown	not assigned.unknown
Msa.1043.1.S1_at			0	1.85E-05	0.006003	1	protein.folding	heat shock cognate 70 kDa protein 2 (HSC70-2) (HSP70-2) Identical to Heat shock cognate 70 kDa protein 2 (Hsc70.2) (HSC70-2) [Arabidopsis Thaliana] (GB:P22954;GB:Q9LZ53); similar to HSP70 (heat shock protein 70), ATP binding [Arabidopsis thaliana] (TAIR
Msa.3071.1.S1_at			0	1.89E-05	0.006003	-1.1	stress.abiotic.unspecified	GLP5 (GERMIN-LIKE PROTEIN 5); manganese ion binding / metal ion binding / nutrient reservoir germin-like protein (GLP5) Identical to Germin-like protein subfamily 2 member 1 precursor (GLP4) [Arabidopsis Thaliana] (GB:P94014;GB:O80538;GB:P94097); similar
Mtr.38839.1.S1_s_at			0	1.92E-05	0.006003	1.4	protein.postranslational modification	kinase similar to protein kinase, putative [Arabidopsis thaliana] (TAIR:AT3G04810.2); similar to Os05g0440800 [Oryza sativa (japonica cultivar-group)] (GB:NP_001055669.1); similar to putative LSTK-1-like kinase [Oryza sativa (japonica cultivar-group)] (
Mtr.23144.1.S1_x_at			0	1.92E-05	0.006003	-1.4	not assigned.unknown	not assigned.unknown
Mtr.41953.1.S1_at			0	1.95E-05	0.006003	-1.1	not assigned.unknown	not assigned.unknown
Mtr.31293.1.S1_s_at			0	1.99E-05	0.006003	-1.1	protein.synthesis.release	ERF1-3 (EUKARYOTIC RELEASE FACTOR 1-3); translation release factor Identical to Eukaryotic peptide chain release factor subunit 1-3 (eRF1-3) (Eukaryotic release factor 1-3) (Omnipotent suppressor protein 1 homolog 3) (SUP1 homolog 3) (ERF1-3) [Arabidops
Mtr.11814.1.S1_at			0	2.08E-05	0.006003	1	not assigned.unknown	not assigned.unknown
Mtr.17239.1.S1_at			0	2.14E-05	0.006086	-1.1	protein.degradation.metalloprotease	matrix metalloproteinase similar to matrix metalloproteinase, putative [Arabidopsis thaliana] (TAIR:AT4G16640.1); similar to Peptidase M10A and M12B, matrixin and adamalysin; Peptidase, metallopeptidases [Medicago truncatula] (GB:ABE81395.1); contains I
Mtr.12792.1.S1_at			0	2.14E-05	0.006086	-1.1	not assigned.unknown	not assigned.unknown
Mtr.29577.1.S1_at			0	2.24E-05	0.006151	-1.2	not assigned.unknown	not assigned.unknown
Mtr.1405.1.S1_at			0	2.24E-05	0.006151	-2.6	not assigned.unknown	not assigned.unknown
Mtr.13797.1.S1_at			0	2.30E-05	0.006168	1.4	RNA.regulation of transcription.bHLH,Basic Helix-Loop-Helix family	EMB1444 (EMBRYO DEFECTIVE 1444); transcription factor similar to basic helix-loop-helix (bHLH) protein-related [Arabidopsis thaliana] (TAIR:AT2G31280.1); similar to Prf interactor 30137 [Lycopersicon esculentum] (GB:AAV80420.1); contains InterPro domain
Mtr.31419.1.S1_at			0	2.31E-05	0.006168	-1.9	not assigned.unknown	not assigned.unknown
Mtr.31398.1.S1_at			0	2.40E-05	0.006313	-1.3	not assigned.no ontology	TCTP (TRANSLATIONALLY CONTROLLED TUMOR PROTEIN) Encodes a protein homologous to TRANSCRIPTIONALLY CONTROLLED TUMOR PROTEIN (TCTP). Identical to Translationally-controlled tumor protein homolog (TCTP) (TCTP) [Arabidopsis Thaliana] (GB:P31265;GB:Q8L973;GB:Q
Mtr.47578.1.S1_x_at			0	2.43E-05	0.006326	-2.2	not assigned.unknown	not assigned.unknown
Mtr.31764.1.S1_at			0	2.51E-05	0.006398	-3.5	not assigned.unknown	not assigned.unknown
Mtr.37185.1.S1_at			0	2.68E-05	0.006527	2.1	major CHO metabolism.degradation.starch.starch cleavage	alpha-glucosidase 1 (AGLU1) similar to alpha-xylosidase, putative [Arabidopsis thaliana] (TAIR:AT3G45940.1); similar to ATXYL1/XYL1 (ALPHA-XYLOSIDASE 1), alpha-N-arabinofuranosidase/ hydrolase, hydrolyzing O-glycosyl compounds / xylan 1,4-beta-xylosidas
Mtr.37185.1.S1_at			0	2.68E-05	0.006527	2.1	misc.gluco-, galacto- and mannosidases	alpha-glucosidase 1 (AGLU1) similar to alpha-xylosidase, putative [Arabidopsis thaliana] (TAIR:AT3G45940.1); similar to ATXYL1/XYL1 (ALPHA-XYLOSIDASE 1), alpha-N-arabinofuranosidase/ hydrolase, hydrolyzing O-glycosyl compounds / xylan 1,4-beta-xylosidas
Mtr.28059.1.S1_at			0	2.71E-05	0.006562	-1.3	not assigned.unknown	not assigned.unknown
Mtr.12409.1.S1_at			0	2.75E-05	0.006619	-1.1	misc.glutathione S transferases	ATGSTF9 (Arabidopsis thaliana Glutathione S-transferase (class phi) 9); glutathione transferase Encodes glutathione transferase belonging to the phi class of GSTs. Naming convention according to Wagner et al. (2002). similar to ATGSTF10 (EARLY DEHYDRATIO
Mtr.23674.1.S1_at			0	2.87E-05	0.006702	1.2	nucleotide metabolism.deoxynucleotide metabolism.pseudouridine synthase	tRNA pseudouridine synthase family protein similar to tRNA pseudouridine synthase family protein [Arabidopsis thaliana] (TAIR:AT1G34150.1); similar to Fgenesh protein 88 [Beta vulgaris] (GB:ABD83318.1); contains InterPro domain tRNA pseudouridine synthas
Mtr.23674.1.S1_at			0	2.87E-05	0.006702	1.2	protein.aa activation.pseudouridylate synthase	tRNA pseudouridine synthase family protein similar to tRNA pseudouridine synthase family protein [Arabidopsis thaliana] (TAIR:AT1G34150.1); similar to Fgenesh protein 88 [Beta vulgaris] (GB:ABD83318.1); contains InterPro domain tRNA pseudouridine synthas
Mtr.31798.1.S1_at			0	3.03E-05	0.006746	1.4	RNA.regulation of transcription.SET-domain transcriptional regulator family	trithorax protein, putative / PHD finger family protein / SET domain-containing protein Identical to Histone-lysine N-methyltransferase ATX2 (EC 2.1.1.43) (Trithorax- homolog protein 2) (TRX-homolog protein 2) (Protein SET DOMAIN GROUP 30) (ATX2) [Arabi
Msa.1408.1.S1_at			0	3.05E-05	0.006746	1.7	not assigned.no ontology	similar to unknown protein [Arabidopsis thaliana] (TAIR:AT3G02930.1); similar to Protein kinase PKN/PRK1, effector [Medicago truncatula] (GB:ABE94710.1); contains InterPro domain Protein kinase PKN/PRK1, effector; (InterPro:IPR011072)
Mtr.20947.1.S1_x_at			0	3.10E-05	0.006759	-1.9	signalling.receptor kinases.wheat LRK10 like	protein kinase, putative similar to kinase [Arabidopsis thaliana] (TAIR:AT1G67000.1); similar to serine/threonine protein kinase family protein [Arabidopsis thaliana] (TAIR:AT1G66930.1); similar to serine/threonine protein kinase, putative [Arabidopsis
Mtr.20947.1.S1_x_at			0	3.10E-05	0.006759	-1.9	RNA.regulation of transcription.WRKY domain transcription factor family	WRKY, protein kinase family protein, similar to mitogen-activated protein kinase (Arabidopsis thaliana) GI:1255448; contains Pfam profiles PF02671: Paired amphipathic helix repeat, PF03106: WRKY DNA-binding domain, PF00560: Leucine Rich Repeat, PF00069: P
Msa.2902.1.S1_at			0	3.15E-05	0.006759	1.7	major CHO metabolism.degradation.sucrose.Susy	SUS1 (SUCROSE SYNTHASE 1); UDP-glycosyltransferase/ sucrose synthase Encodes a protein with sucrose synthase activity (SUS1). Identical to Sucrose synthase (EC 2.4.1.13) (Sucrose-UDP glucosyltransferase) (SUS1) [Arabidopsis Thaliana] (GB:P49040); similar
Mtr.12228.1.S1_at			0	3.16E-05	0.006759	-1.3	DNA.synthesis/chromatin structure.histone	histone H2B Identical to Histone H2B.11 (HTB4) [Arabidopsis Thaliana] (GB:P40283;GB:Q5PP00;GB:Q8LDE5;GB:Q9FJE5); similar to histone H2B [Arabidopsis thaliana] (TAIR:AT3G45980.1); similar to Histone H2B (GB:O22582); contains InterPro domain Histone-fold;
Mtr.7260.1.S1_at			0	3.19E-05	0.006759	-1.6	hormone metabolism.ethylene.induced-regulated-responsive-activated	esterase, putative similar to hydrolase, alpha/beta fold family protein [Arabidopsis thaliana] (TAIR:AT2G23580.1); similar to ethylene-induced esterase [Citrus sinensis] (GB:AAK58599.1); similar to protein S [Catharanthus roseus] (GB:AAU95203.1); contai
Mtr.7260.1.S1_at			0	3.19E-05	0.006759	-1.6	misc.nitrilases, *nitrile lyases, berberine bridge enzymes, reticuline oxidases, troponine reductases	esterase, putative similar to hydrolase, alpha/beta fold family protein [Arabidopsis thaliana] (TAIR:AT2G23580.1); similar to ethylene-induced esterase [Citrus sinensis] (GB:AAK58599.1); similar to protein S [Catharanthus roseus] (GB:AAU95203.1); contai
Mtr.35689.1.S1_at			0	3.21E-05	0.006759	-1.1	protein.targeting.mitochondria	TIM9 (EMBRYO DEFECTIVE 2474); protein translocase Encodes a small zinc finger-like protein that is a component of the mitochondrial protein import apparatus. Identical to Mitochondrial import inner membrane translocase subunit Tim9 (TIM9) [Arabidopsis Th
Mtr.23357.1.S1_at			0	3.31E-05	0.006933	1	stress.biotic	disease resistance protein (TIR-NBS-LRR class), putative similar to disease resistance protein (TIR-NBS-LRR class), putative [Arabidopsis thaliana] (TAIR:AT5G41750.2); similar to disease resistance protein (TIR-NBS-LRR class), putative [Arabidopsis thal
Mtr.23357.1.S1_at			0	3.31E-05	0.006933	1	RNA.regulation of transcription.WRKY domain transcription factor family	WRKY, protein kinase family protein, similar to mitogen-activated protein kinase (Arabidopsis thaliana) GI:1255448; contains Pfam profiles PF02671: Paired amphipathic helix repeat, PF03106: WRKY DNA-binding domain, PF00560: Leucine Rich Repeat, PF00069: P
Mtr.494.1.S1_at			0	3.35E-05	0.006961	1.9	protein.degradation.ubiquitin.E3.SCF.cullin	ATCUL1 (CULLIN 1) Encodes a cullin that is a component of SCF ubiquitin ligase complexes involved in mediating responses to auxin and jasmonic acid. Homozygous auxin-resistant mutants arrest growth soon after germination, lacking a root and hypocotyl.
Mtr.24708.1.S1_at			0	3.40E-05	0.006967	-1.7	not assigned.unknown	not assigned.unknown
Mtr.33257.1.S1_s_at			0	3.47E-05	0.007021	1	RNA.regulation of transcription.C2H2 zinc finger family	zinc finger and C2 domain protein, putative similar to ZAC (ARF-GAP DOMAIN 12), ARF GTPase activator [Arabidopsis thaliana] (TAIR:AT4G21160.4); similar to Os05g0382000 [Oryza sativa (japonica cultivar-group)] (GB:NP_001055403.1); similar to Os01g0951100
Mtr.16248.1.S1_at			0	3.57E-05	0.007087	1.1	stress.biotic	disease resistance protein (NBS-LRR class), putative Identical to Putative disease resistance RPP13-like protein 1 (RPPL1) [Arabidopsis Thaliana] (GB:Q9LRR4); similar to disease resistance protein (NBS-LRR class), putative [Arabidopsis thaliana] (TAIR:A
Mtr.40130.1.S1_at			0	3.57E-05	0.007087	-2.1	misc.peroxidases	ATPCA/ATPRX33/PRX33/PRXCA (PEROXIDASE 33); peroxidase Class III peroxidase Perx33. Expressed in roots. Located in the cell wall. Involved in cell elongation. Expression activated by light. May play a role in generating H2O2 during defense response. Iden
Mtr.40130.1.S1_at			0	3.57E-05	0.007087	-2.1	cell wall	ATPCA/ATPRX33/PRX33/PRXCA (PEROXIDASE 33); peroxidase Class III peroxidase Perx33. Expressed in roots. Located in the cell wall. Involved in cell elongation. Expression activated by light. May play a role in generating H2O2 during defense response. Iden
Mtr.18387.1.S1_at			0	3.67E-05	0.007129	1.2	RNA.regulation of transcription.C2H2 zinc finger family	zinc finger (C2H2 type) family protein similar to zinc finger (C2H2 type) family protein [Arabidopsis thaliana] (TAIR:AT5G60470.1); similar to Zinc finger, C2H2-type [Medicago truncatula] (GB:ABE79766.1); contains InterPro domain Zinc finger, C2H2-type;
Mtr.38850.1.S1_at			0	3.71E-05	0.007129	1.8	not assigned.unknown	not assigned.unknown
Mtr.8176.1.S1_a_at			0	3.73E-05	0.007129	-2.2	not assigned.unknown	not assigned.unknown
Mtr.29124.1.S1_at			0	3.79E-05	0.007129	-1.4	cell.organisation	VLN2 (VILLIN 2); actin binding Encodes a protein with high homology to animal villin. Identical to Villin-2 (VLN2) [Arabidopsis Thaliana] (GB:O81644;GB:O22946;GB:Q8RXZ3); similar to villin, putative [Arabidopsis thaliana] (TAIR:AT5G57320.1); similar to V
Mtr.37991.1.S1_at			0	3.82E-05	0.007129	-1.5	protein.degradation.ubiquitin.ubiquitin	ubiquitin family protein Identical to Membrane-anchored ubiquitin-fold protein 4 precursor (Membrane- anchored ub-fold protein 4) (AtMUB4) (MUB4) [Arabidopsis Thaliana] (GB:Q9LSD8); similar to ATGP4 (Arabidopsis thaliana geranylgeranylated protein) [Arab
Mtr.1568.1.S1_at			0	4.02E-05	0.007314	-1.8	RNA.regulation of transcription.C2H2 zinc finger family	LRP1 (LATERAL ROOT PRIMORDIUM 1) A member of SHI gene family. Arabidopsis thaliana has ten members that encode proteins with a RING finger-like zinc finger motif. Despite being highly divergent in sequence, many of the SHI-related genes are partially red
Mtr.1568.1.S1_at			0	4.02E-05	0.007314	-1.8	development.unspecified	LRP1 (LATERAL ROOT PRIMORDIUM 1) A member of SHI gene family. Arabidopsis thaliana has ten members that encode proteins with a RING finger-like zinc finger motif. Despite being highly divergent in sequence, many of the SHI-related genes are partially red
Mtr.11654.1.S1_at			0	4.04E-05	0.007318	3.2	signalling.in sugar and nutrient physiology	transducin family protein / WD-40 repeat family protein similar to transducin family protein / WD-40 repeat family protein [Arabidopsis thaliana] (TAIR:AT1G24130.1); similar to WD40-like [Medicago truncatula] (GB:ABE82381.1); contains InterPro domain WD-
Mtr.11654.1.S1_at			0	4.04E-05	0.007318	3.2	signalling.G-proteins	transducin family protein / WD-40 repeat family protein similar to transducin family protein / WD-40 repeat family protein [Arabidopsis thaliana] (TAIR:AT1G24130.1); similar to WD40-like [Medicago truncatula] (GB:ABE82381.1); contains InterPro domain WD-
Mtr.23963.1.S1_at			0	4.12E-05	0.007431	1.3	stress.biotic	disease resistance protein (NBS-LRR class), putative Identical to Putative disease resistance RPP13-like protein 1 (RPPL1) [Arabidopsis Thaliana] (GB:Q9LRR4); similar to disease resistance protein (NBS-LRR class), putative [Arabidopsis thaliana] (TAIR:A
Mtr.6325.1.S1_at			0	4.18E-05	0.007504	1.1	not assigned.unknown	not assigned.unknown
Mtr.39251.1.S1_at			0	4.20E-05	0.007507	1.6	protein.synthesis.initiation	translation initiation factor IF-2, chloroplast, putative Identical to Translation initiation factor IF-2, chloroplast precursor [Arabidopsis Thaliana] (GB:Q9SHI1); similar to translation initiation factor IF-2, mitochondrial, putative [Arabidopsis thal
Mtr.33699.1.S1_x_at			0	4.25E-05	0.007543	1.1	minor CHO metabolism.trehalose.potential TPS/TPP	ATTPS5 (Arabidopsis thaliana trehalose phosphatase/synthase 5); transferase, transferring glycosyl groups / trehalose-phosphatase Encodes an enzyme putatively involved in trehalose biosynthesis. The protein has a trehalose synthase (TPS)-like domain that
Mtr.32770.1.S1_at			0	4.30E-05	0.007569	1.2	RNA.processing.splicing	similar to U3 ribonucleoprotein (Utp) family protein [Arabidopsis thaliana] (TAIR:AT5G08600.1); similar to hypothetical protein DEHA0A03355g [Debaryomyces hansenii CBS767] (GB:XP_456468.1); similar to Os03g0343300 [Oryza sativa (japonica cultivar-group)]
Mtr.10266.1.S1_at			0	4.35E-05	0.007569	1.9	RNA.regulation of transcription.HB,Homeobox transcription factor family	HB-1 (homeobox-1); transcription factor similar to homeobox transcription factor, putative [Arabidopsis thaliana] (TAIR:AT5G44180.1); similar to unknown protein [Oryza sativa (japonica cultivar-group)] (GB:AAU10652.1); similar to Os05g0562400 [Oryza sat
Mtr.32726.1.S1_at			0	4.39E-05	0.007569	3.8	not assigned.unknown	not assigned.unknown
Mtr.4652.1.S1_at			0	4.40E-05	0.007569	-1.4	misc.cytochrome P450	CYP76C1 (cytochrome P450, family 76, subfamily C, polypeptide 1); heme binding / iron ion binding / monooxygenase cytochrome P450 monooxygenase Identical to Cytochrome P450 76C1 (EC 1.14.-.-) (CYP76C1) [Arabidopsis Thaliana] (GB:O64636;GB:O65783); simila
Mtr.29154.1.S1_at			0	4.43E-05	0.007569	-1.3	protein.degradation.serine protease	SCPL50 (serine carboxypeptidase-like 50); serine carboxypeptidase similar to SCPL47 (serine carboxypeptidase-like 47), serine carboxypeptidase [Arabidopsis thaliana] (TAIR:AT5G22980.1); similar to carboxypeptidase, vitellogenic-like [Xenopus tropicalis]
Mtr.51883.1.S1_x_at			0	4.47E-05	0.007569	-2.7	not assigned.unknown	not assigned.unknown
Mtr.25664.1.S1_at			0	4.55E-05	0.007569	-1.1	protein.targeting.unknown	similar to unknown protein [Arabidopsis thaliana] (TAIR:AT3G59340.1); similar to Os05g0299500 [Oryza sativa (japonica cultivar-group)] (GB:NP_001055130.1); similar to Os08g0540000 [Oryza sativa (japonica cultivar-group)] (GB:NP_001062380.1); similar to
Msa.2728.1.S1_at			0	4.62E-05	0.0076	1.3	RNA.regulation of transcription.PHOR1	U-box domain-containing protein similar to U-box domain-containing protein [Arabidopsis thaliana] (TAIR:AT5G09800.1); similar to U box [Medicago truncatula] (GB:ABE81171.1); contains InterPro domain Armadillo-like helical; (InterPro:IPR011989); contains
Mtr.46291.1.S1_s_at			0	4.64E-05	0.0076	-1.4	DNA.synthesis/chromatin structure.retrotransposon/transposase.CACTA-like transposase	Gene Ontology: Homolog to GO_ID:6580 (3e-10): TAIR|gene:2055982 SPTR:Q9SHS4 symbol:AT2G04210.1 [GO:0000004
Mtr.7465.1.S1_at			0	4.71E-05	0.007626	-1.1	protein.postranslational modification	CKS1 (CDK-SUBUNIT 1); cyclin-dependent protein kinase catalytic subunit of cyclin dependent kinase 1. physically interact with cyclin-dependent kinases (CDKs) and play an essential, but yet not entirely resolved, role in the regulation of the cell cycle
Mtr.7465.1.S1_at			0	4.71E-05	0.007626	-1.1	cell.organisation	CKS1 (CDK-SUBUNIT 1); cyclin-dependent protein kinase catalytic subunit of cyclin dependent kinase 1. physically interact with cyclin-dependent kinases (CDKs) and play an essential, but yet not entirely resolved, role in the regulation of the cell cycle
Mtr.7465.1.S1_at			0	4.71E-05	0.007626	-1.1	cell.cycle	CKS1 (CDK-SUBUNIT 1); cyclin-dependent protein kinase catalytic subunit of cyclin dependent kinase 1. physically interact with cyclin-dependent kinases (CDKs) and play an essential, but yet not entirely resolved, role in the regulation of the cell cycle
Mtr.17074.1.S1_at			0	4.77E-05	0.00764	-1.5	not assigned.unknown	not assigned.unknown
Mtr.37548.1.S1_s_at			0	4.77E-05	0.00764	-3	not assigned.unknown	not assigned.unknown
Mtr.38767.1.S1_at			0	4.79E-05	0.00764	1.8	RNA.regulation of transcription.C3H zinc finger family	zinc finger (CCCH-type) family protein similar to zinc finger (CCCH-type) family protein [Arabidopsis thaliana] (TAIR:AT5G12850.1); similar to Os03g0698800 [Oryza sativa (japonica cultivar-group)] (GB:NP_001050982.1); similar to Zinc finger, CCCH-type [
Mtr.41204.1.S1_at			0	5.03E-05	0.007783	-1.7	TCA / org. transformation.TCA.pyruvate DH.E2	EMB3003 (EMBRYO DEFECTIVE 3003); dihydrolipoyllysine-residue acetyltransferase similar to LTA2 (PLASTID E2 SUBUNIT OF PYRUVATE DECARBOXYLASE), dihydrolipoyllysine-residue acetyltransferase [Arabidopsis thaliana] (TAIR:AT3G25860.1); similar to Os12g01822
Mtr.42628.1.S1_at			0	5.06E-05	0.007783	1.3	not assigned.unknown	not assigned.unknown
Mtr.36335.1.S1_at			0	5.08E-05	0.007783	-2.2	not assigned.unknown	not assigned.unknown
Mtr.27673.1.S1_at			0	5.18E-05	0.007884	-2.8	not assigned.unknown	not assigned.unknown
Mtr.46367.1.S1_at			0	5.30E-05	0.007963	-1.3	DNA.synthesis/chromatin structure.histone	histone H2A, putative Identical to Probable histone H2A.4 (HTA12) [Arabidopsis Thaliana] (GB:Q9LZ46); similar to histone H2A, putative [Arabidopsis thaliana] (TAIR:AT5G59870.1); similar to Histone H2A (GB:Q9M531); contains InterPro domain Histone-fold;
Mtr.20400.1.S1_at			0	5.31E-05	0.007963	1.4	not assigned.unknown	not assigned.unknown
Mtr.52072.1.S1_at			0	5.31E-05	0.007963	-1.8	stress.abiotic.unspecified	Bet v I allergen family protein Identical to MLP-like protein 423 (MLP423) [Arabidopsis Thaliana] (GB:Q93VR4;GB:Q8L9L8;GB:Q9LR93); similar to MLP34 (MLP-LIKE PROTEIN 34) [Arabidopsis thaliana] (TAIR:AT1G70850.3); similar to Bet v I allergen [Medicago tru
Mtr.3024.1.S1_at			0	5.32E-05	0.007963	1.4	signalling.receptor kinases.S-locus glycoprotein like	S-locus protein kinase, putative similar to ARK1 (A. THALIANA RECEPTOR KINASE I), kinase [Arabidopsis thaliana] (TAIR:AT1G65790.1); similar to S-locus protein kinase, putative [Arabidopsis thaliana] (TAIR:AT4G27300.1); similar to ARK3 (Arabidopsis Recep
Mtr.20780.1.S1_at			0	5.36E-05	0.007986	1.1	DNA.unspecified	FRS3 (FAR1-RELATED SEQUENCE 3); zinc ion binding similar to FRS5 (FAR1-RELATED SEQUENCE 5), zinc ion binding [Arabidopsis thaliana] (TAIR:AT4G38180.1); similar to FAR1; Zinc finger, SWIM-type [Medicago truncatula] (GB:ABE89491.1); contains InterPro doma
Mtr.50588.1.S1_at			0	5.58E-05	0.008084	-1.9	misc.oxidases - copper, flavone etc.	monooxygenase family protein similar to CTF2B, monooxygenase [Arabidopsis thaliana] (TAIR:AT2G29720.1); similar to Peptidase, cysteine peptidase active site; ; Aromatic-ring hydroxylase [Medicago truncatula] (GB:ABE92653.1); contains InterPro domain FAD
Mtr.10067.1.S1_s_at			0	5.61E-05	0.008105	1.3	protein.postranslational modification	ASK1 (ARABIDOPSIS SERINE/THREONINE KINASE 1); kinase Encodes a plant protein kinase similar to the calcium/calmodulin-dependent protein kinase subfamily and the SNF1 kinase subfamily (SnRK2) whose activity is activated by ionic (salt) and non-ionic (mann
Mtr.32446.1.S1_at			0	5.68E-05	0.008176	1.3	cell. vesicle transport	(EXOCYST SUBUNIT EXO70 FAMILY PROTEIN A1); protein binding AtEXO70A1 is a member of EXO70 gene family, putative exocyst subunits, conserved in land plants. Arabidopsis thaliana contains 23 putative EXO70 genes, which can be classified into nine clusters
Mtr.24081.1.S1_at			0	5.80E-05	0.00827	-2.2	not assigned.unknown	not assigned.unknown
Msa.1756.1.S1_at			0	5.87E-05	0.00827	-3.1	cell wall.modification	xyloglucan:xyloglucosyl transferase, putative / xyloglucan endotransglycosylase, putative / endo-xyloglucan transferase, putative Identical to Probable xyloglucan endotransglucosylase/hydrolase protein 7 precursor (EC 2.4.1.207) (At-XTH7) (XTH-7) (XTH7)
Mtr.5261.1.S1_at			0	5.91E-05	0.00827	1.3	signalling.receptor kinases.leucine rich repeat XI	leucine-rich repeat transmembrane protein kinase, putative similar to leucine-rich repeat transmembrane protein kinase, putative [Arabidopsis thaliana] (TAIR:AT4G28650.1); similar to CLAVATA1 receptor kinase (CLV1) [Arabidopsis thaliana] (TAIR:AT1G08590
Mtr.46678.1.S1_at			0	5.95E-05	0.008291	1.1	protein.degradation.metalloprotease	ATPREP1/ATZNMP (PRESEQUENCE PROTEASE 1); metalloendopeptidase Zinc metalloprotease pitrilysin subfamily A. Signal peptide degrading enzyme targeted to mitochondria and chloroplasts. Expressed only in siliques and flowers Identical to Presequence protease
Mtr.49069.1.S1_at			0	6.12E-05	0.00835	1.3	protein.postranslational modification	ANP1 (NPK1-RELATED PROTEIN KINASE 1S); kinase NPK1-related protein kinase 1S Identical to Mitogen-activated protein kinase kinase kinase ANP1 (EC 2.7.11.25) (Arabidopsis NPK1-related kinase 1) (ANP1) [Arabidopsis Thaliana] (GB:O22040;GB:O04030;GB:O22039;
Mtr.49069.1.S1_at			0	6.12E-05	0.00835	1.3	RNA.regulation of transcription.WRKY domain transcription factor family	WRKY, protein kinase family protein, similar to mitogen-activated protein kinase (Arabidopsis thaliana) GI:1255448; contains Pfam profiles PF02671: Paired amphipathic helix repeat, PF03106: WRKY DNA-binding domain, PF00560: Leucine Rich Repeat, PF00069: P
Mtr.41701.1.S1_at			0	6.13E-05	0.00835	-1.3	not assigned.unknown	similar to Os06g0274000 [Oryza sativa (japonica cultivar-group)] (GB:NP_001057372.1); similar to heat shock factor binding protein 2 [Zea mays] (GB:AAR18070.1); similar to hypothetical protein [Oryza sativa (japonica cultivar-group)] (GB:BAC78587.1); cont
Mtr.42142.1.S1_at			0	6.17E-05	0.00835	1.3	not assigned.unknown	GTP binding / RNA binding / nucleic acid binding similar to GTP-binding protein (ERG) [Arabidopsis thaliana] (TAIR:AT1G30960.1); similar to hypothetical protein [Thellun (GB:ABB45853.1); contains InterPro domain GTP-binding protein, HSR1-related; (Inter
Mtr.44795.1.S1_at			0	6.22E-05	0.00835	1.1	not assigned.unknown	not assigned.unknown
Mtr.35875.1.S1_at			0	6.29E-05	0.00835	1.5	not assigned.unknown	not assigned.unknown
Mtr.43030.1.S1_at			0	6.31E-05	0.00835	-1.2	misc.oxidases - copper, flavone etc.	SKS17 (SKU5 Similar 17); copper ion binding / oxidoreductase similar to SKS15 (SKU5 Similar 15), copper ion binding [Arabidopsis thaliana] (TAIR:AT4G37160.1); similar to SKS4 (SKU5 Similar 4), copper ion binding / oxidoreductase [Arabidopsis thaliana] (
Mtr.6491.1.S1_at			0	6.40E-05	0.00835	1.8	metal handling.binding, chelation and storage	SIT4 phosphatase-associated family protein similar to SIT4 phosphatase-associated family protein [Arabidopsis thaliana] (TAIR:AT2G28360.1); similar to SIT4 phosphatase-associated family protein [Arabidopsis thaliana] (TAIR:AT3G45190.1); similar to SIT4 p
Mtr.38214.1.S1_at			0	6.49E-05	0.008383	-1.4	signalling.calcium	CBL8 (CALCINEURIN B-LIKE PROTEIN 5) calcineurin B-like protein 8, member of plant-specific family of calcium sensor proteins containing 3 EF-hand motifs Identical to Calcineurin B-like protein 8 (CBL8) [Arabidopsis Thaliana] (GB:Q9FUQ7;GB:Q9SGW7); simila
Mtr.41768.1.S1_at			0	6.50E-05	0.008383	1.7	not assigned.no ontology	leucine-rich repeat family protein similar to leucine-rich repeat family protein [Arabidopsis thaliana] (TAIR:AT2G33020.1); similar to disease resistance family protein [Arabidopsis thaliana] (TAIR:AT2G32680.1); similar to leucine-rich repeat family pro
Mtr.3882.1.S1_at			0	6.55E-05	0.008422	-2	redox.ascorbate and glutathione.ascorbate	APX1 (ASCORBATE PEROXIDASE 1, MATERNAL EFFECT EMBRYO ARREST 6); L-ascorbate peroxidase Encodes a cytosolic ascorbate peroxidase APX1. Ascorbate peroxidases are enzymes that scavenge hydrogen peroxide in plant cells. Eight types of APX have been describ
Mtr.35351.1.S1_at			0	6.68E-05	0.008503	-1.1	not assigned.unknown	similar to Unknown protein [Oryza sativa (japonica cultivar-group)] (GB:AAM22714.1); similar to Os03g0130700 [Oryza sativa (japonica cultivar-group)] (GB:NP_001048856.1); contains InterPro domain Protein of unknown function DUF265; (InterPro:IPR004948)
Mtr.52074.1.S1_at			0	6.71E-05	0.008503	1.3	transport.ABC transporters and multidrug resistance systems	ABC transporter family protein Identical to White-brown complex homolog protein 11 (WBC11) [Arabidopsis Thaliana] (GB:Q8RXN0;GB:Q9LMU4); similar to CER5 (ECERIFERUM 5), ATPase, coupled to transmembrane movement of substances [Arabidopsis thaliana] (TAIR
Mtr.18492.1.S1_s_at			0	6.79E-05	0.008503	-3.2	misc.oxidases - copper, flavone etc.	oxidoreductase, zinc-binding dehydrogenase family protein Identical to Quinone oxidoreductase-like protein At1g23740, chloroplast precursor (EC 1.-.-.-) [Arabidopsis Thaliana] (GB:Q9ZUC1;GB:Q945P3); similar to oxidoreductase, zinc-binding dehydrogenase
Mtr.44227.1.S1_at			0	6.82E-05	0.008503	1.6	not assigned.unknown	not assigned.unknown
Mtr.14362.1.S1_a_at			0	6.89E-05	0.008518	1.4	protein.aa activation.lysine-tRNA ligase	lysyl-tRNA synthetase, putative / lysine--tRNA ligase, putative Identical to Lysyl-tRNA synthetase (EC 6.1.1.6) (Lysine--tRNA ligase) (LysRS) [Arabidopsis Thaliana] (GB:Q9ZPI1); similar to OVA5 (OVULE ABORTION 5), ATP binding / aminoacyl-tRNA ligase [Ar
Mtr.16612.1.S1_s_at			0	7.02E-05	0.008579	-1.5	protein.degradation.ubiquitin.E3.RING	zinc finger (C3HC4-type RING finger) family protein similar to zinc finger (C3HC4-type RING finger) family protein [Arabidopsis thaliana] (TAIR:AT1G04790.1); similar to zinc finger family protein, putative, expressed [Oryza sativa (japonica cultivar-gro
Mtr.32115.1.S1_at			0	7.07E-05	0.008579	-1.5	protein.synthesis.misc ribososomal protein	ATL5 (A. THALIANA RIBOSOMAL PROTEIN L5); structural constituent of ribosome Encodes ribosomal protein L5 that binds to 5S ribosomal RNA and in involved in its export from the nucleus to the cytoplasm. Identical to 60S ribosomal protein L5-1 (ATL5) [Arabid
Mtr.35042.1.S1_at			0	7.29E-05	0.008688	-2	not assigned.unknown	not assigned.unknown
Mtr.34967.1.S1_at			0	7.35E-05	0.008688	2.4	protein.degradation.serine protease	ERD1 (EARLY RESPONSIVE TO DEHYDRATION 1); ATP binding / ATPase ATP-dependent Clp protease regulatory subunit Identical to ERD1 protein, chloroplast precursor (ERD1) [Arabidopsis Thaliana] (GB:P42762); similar to CLPC (HEAT SHOCK PROTEIN 93-V), ATP bindin
Mtr.40930.1.S1_at			0	7.41E-05	0.008688	1.1	glycolysis.phosphoglycerate mutase	phosphoglycerate/bisphosphoglycerate mutase family protein similar to phosphoglycerate/bisphosphoglycerate mutase family protein [Arabidopsis thaliana] (TAIR:AT1G78050.1); similar to Os02g0751800 [Oryza sativa (japonica cultivar-group)] (GB:NP_001048137.
Msa.3029.1.S1_at			0	7.49E-05	0.008757	4.3	misc.short chain dehydrogenase/reductase (SDR)	short-chain dehydrogenase/reductase (SDR) family protein similar to short-chain dehydrogenase/reductase (SDR) family protein [Arabidopsis thaliana] (TAIR:AT2G47130.1); similar to 3-beta hydroxysteroid dehydrogenase [Di (GB:AAV68714.1); contains InterPro
Mtr.36343.1.S1_at			0	7.59E-05	0.00881	-1.8	not assigned.unknown	not assigned.unknown
Mtr.1156.1.S1_at			0	7.67E-05	0.00881	-1.1	stress.abiotic.unspecified	GLP5 (GERMIN-LIKE PROTEIN 5); manganese ion binding / metal ion binding / nutrient reservoir germin-like protein (GLP5) Identical to Germin-like protein subfamily 2 member 1 precursor (GLP4) [Arabidopsis Thaliana] (GB:P94014;GB:O80538;GB:P94097); similar
Msa.2101.1.S1_at			0	7.68E-05	0.00881	-1.3	not assigned.unknown	Protein containing PAM2 motif which mediates interaction with the PABC domain of polyadenyl binding proteins. similar to ERD15 (EARLY RESPONSIVE TO DEHYDRATION 15) [Arabidopsis thaliana] (TAIR:AT2G41430.2); similar to Aldehyde dehydrogenase [Medicago trun
Mtr.33840.1.S1_at			0	7.72E-05	0.00881	1.9	not assigned.no ontology.pentatricopeptide (PPR) repeat-containing protein	Gene Ontology: Homolog to GO_ID:26064 (3e-09): TAIR|gene:2151235 SPTR:Q8GYL7 symbol:AT5G02830.1 [GO:0000004
Mtr.6639.1.S1_s_at			0	7.89E-05	0.008876	1.2	not assigned.unknown	not assigned.unknown
Mtr.46616.1.S1_at			0	7.92E-05	0.008876	1.3	misc.UDP glucosyl and glucoronyl transferases	UDP-glucoronosyl/UDP-glucosyl transferase family protein similar to UDP-glucoronosyl/UDP-glucosyl transferase family protein [Arabidopsis thaliana] (TAIR:AT1G22360.1); similar to transcription factor/ transferase, transferring glycosyl groups [Arabidops
Mtr.46616.1.S1_at			0	7.92E-05	0.008876	1.3	RNA.regulation of transcription.bHLH,Basic Helix-Loop-Helix family	bHLH, UDP-glucoronosyl/UDP-glucosyl transferase family protein, contains Pfam profile: PF00201 UDP-glucoronosyl and UDP-glucosyl transferase
Mtr.35921.1.S1_at			0	8.12E-05	0.008988	-2	not assigned.unknown	not assigned.unknown
Mtr.29707.1.S1_at			0	8.13E-05	0.008988	-1.6	not assigned.unknown	not assigned.unknown
Mtr.16406.1.S1_at			0	8.17E-05	0.008996	-1.3	not assigned.unknown	not assigned.unknown
Msa.1338.1.S1_at			0	8.31E-05	0.009056	-2.2	not assigned.no ontology	similar to unknown protein [Arabidopsis thaliana] (TAIR:AT5G16080.1); similar to CXE carboxylesterase [Actinidia deliciosa] (GB:ABB89015.1); contains InterPro domain Esterase/lipase/thioesterase; (InterPro:IPR000379); contains InterPro domain Alpha/beta h
Mtr.10982.1.S1_at			0	8.36E-05	0.00906	2.6	signalling.receptor kinases.leucine rich repeat I	leucine-rich repeat protein kinase, putative similar to leucine-rich repeat protein kinase, putative [Arabidopsis thaliana] (TAIR:AT1G51850.1); similar to leucine-rich repeat protein kinase, putative [Arabidopsis thaliana] (TAIR:AT2G04300.1); similar to
Mtr.43126.1.S1_at			0	8.37E-05	0.00906	-1.1	misc.misc2	dienelactone hydrolase family protein similar to dienelactone hydrolase family protein [Arabidopsis thaliana] (TAIR:AT3G23570.1); similar to 'putative endo-1,3;1,4-beta-D-glucanase' [Oryza sativa (japonica cultivar-group)] (GB:AAU10802.1); similar to Os
Mtr.31998.1.S1_at			0	8.40E-05	0.00906	-1.6	misc.misc2	epoxide hydrolase, putative similar to epoxide hydrolase, putative [Arabidopsis thaliana] (TAIR:AT4G02340.1); similar to Os05g0273800 [Oryza sativa (japonica cultivar-group)] (GB:NP_001055069.1); similar to epoxide hydrolase (GB:AAA81892.1); contains In
Msa.2861.1.S1_at			0	8.55E-05	0.009129	1.1	stress.biotic	PR4 (PATHOGENESIS-RELATED 4) Encodes a protein similar to the antifungal chitin-binding protein hevein from rubber tree latex. mRNA levels increase in response to ethylene and turnip crinkle virus infection. Identical to Hevein-like protein precursor (HE
Mtr.39117.1.S1_at			0	8.66E-05	0.009175	2.2	cell.organisation	kinesin light chain-related similar to kinesin light chain-related [Arabidopsis thaliana] (TAIR:AT1G27500.1); similar to kinesin light chain-related [Musa acuminata] (GB:ABF70051.1); similar to glycoside hydrolase family 17 protein [Musa balbisiana] (GB:
Mtr.15516.1.S1_at			0	8.66E-05	0.009175	-1	not assigned.no ontology	SRO2 (SIMILAR TO RCD ONE 2); NAD ADP-ribosyltransferase Encodes a protein with similarity to RCD1 but without the WWE domain. The protein does have a PARP signature upstream of the C-terminal protein interaction domain. The PARP signature may bind NAD
Mtr.47454.1.S1_at			0	8.72E-05	0.0092	1.1	RNA.RNA binding	RNA recognition motif (RRM)-containing protein similar to RNA recognition motif (RRM)-containing protein [Arabidopsis thaliana] (TAIR:AT1G33470.2); similar to Os01g0876800 [Oryza sativa (japonica cultivar-group)] (GB:NP_001044971.1); similar to Os01g095
Mtr.47454.1.S1_at			0	8.72E-05	0.0092	1.1	RNA.regulation of transcription.C2H2 zinc finger family	C2H2, RNA recognition motif (RRM)-containing protein, similar to UBP1 interacting protein 1a (Arabidopsis thaliana) GI:19574236; contains InterPro entry IPR000504: RNA-binding region RNP-1 (RNA recognition motif) (RRM); contains Pfam profile PF00096: Zinc
Mtr.40174.1.S1_at			0	8.74E-05	0.0092	-1.1	not assigned.unknown	not assigned.unknown
Mtr.20154.1.S1_x_at			0	9.01E-05	0.009212	-1.2	not assigned.unknown	similar to Double-stranded RNA binding; Fungal hydrophobin [Medicago truncatula] (GB:ABE90587.1); contains domain no description (G3D.3.30.160.20); contains domain dsRNA-binding domain-like (SSF54768)
Mtr.32452.1.S1_at			0	9.02E-05	0.009212	-2.2	misc.peroxidases	peroxidase, putative similar to peroxidase [Arabidopsis thaliana] (TAIR:AT2G41480.1); similar to Putative Peroxidase 48 (Atperox P48) (GB:O81755); contains InterPro domain Haem peroxidase; (InterPro:IPR010255); contains InterPro domain Haem peroxidase,
Mtr.7495.1.S1_at			0	9.04E-05	0.009212	1.4	RNA.regulation of transcription.unclassified	mitochondrial transcription termination factor family protein / mTERF family protein similar to mitochondrial transcription termination factor family protein / mTERF family protein [Arabidopsis thaliana] (TAIR:AT1G21150.1); similar to Os05g0403400 [Oryza
Msa.2945.1.S1_at			0	9.12E-05	0.009218	-3.1	not assigned.unknown	not assigned.unknown
Msa.1054.1.S1_at			0	9.17E-05	0.009218	2	stress.biotic	disease resistance protein (CC-NBS-LRR class), putative Identical to Probable disease resistance RPP8-like protein 4 (RPP8L4) [Arabidopsis Thaliana] (GB:Q9FJK8); similar to RPP8 (RECOGNITION OF PERONOSPORA PARASITICA 8) [Arabidopsis thaliana] (TAIR:AT5G
Mtr.39871.1.S1_at			0	9.25E-05	0.009218	1.1	signalling.receptor kinases.leucine rich repeat VIII-2	leucine-rich repeat family protein / protein kinase family protein similar to leucine-rich repeat family protein / protein kinase family protein [Arabidopsis thaliana] (TAIR:AT1G56130.1); similar to leucine-rich repeat family protein / protein kinase fa
Mtr.27105.1.S1_at			0	9.37E-05	0.009218	1.7	protein.postranslational modification	protein kinase family protein / WD-40 repeat family protein similar to ATMPK17 (Arabidopsis thaliana MAP kinase 17), MAP kinase [Arabidopsis thaliana] (TAIR:AT2G01450.4); similar to protein kinase-like [Oryza sativa (japonica cultivar-group)] (GB:BAD190
Mtr.10924.1.S1_at			0	9.38E-05	0.009218	1.2	not assigned.no ontology	O-acetyltransferase-related similar to O-acetyltransferase [Arabidopsis thaliana] (TAIR:AT2G34410.2); similar to acetyltransferase-related [Arabidopsis thaliana] (TAIR:AT1G29890.2); similar to unknown protein [Arabidopsis thaliana] (TAIR:AT3G06550.2); si
Mtr.34048.1.S1_at			0	9.50E-05	0.009218	-1.3	not assigned.unknown	not assigned.unknown
Mtr.10661.1.S1_at			0	9.57E-05	0.009218	-1.1	amino acid metabolism.synthesis.histidine.histidinol-phosphate aminotransferase	EMB2196 (EMBRYO DEFECTIVE 2196); histidinol-phosphate transaminase Identical to Histidinol-phosphate aminotransferase, chloroplast precursor (EC 2.6.1.9) (Imidazole acetol-phosphate transaminase) (Gene duplicate 1-A/1-B protein) (HPA2) [Arabidopsis Thal
Mtr.8932.1.S1_at			0	9.57E-05	0.009218	-1.7	protein.degradation.ubiquitin.ubiquitin	ubiquitin family protein Identical to Membrane-anchored ubiquitin-fold protein 4 precursor (Membrane- anchored ub-fold protein 4) (AtMUB4) (MUB4) [Arabidopsis Thaliana] (GB:Q9LSD8); similar to ATGP4 (Arabidopsis thaliana geranylgeranylated protein) [Arab
Mtr.39737.1.S1_at			0	9.60E-05	0.009218	2.8	secondary metabolism.simple phenols	LAC17 (laccase 17); copper ion binding / oxidoreductase putative laccase, a member of laccase family of genes (17 members in Arabidopsis). similar to IRX12/LAC4 (laccase 4), copper ion binding / oxidoreductase [Arabidopsis thaliana] (TAIR:AT2G38080.1);
Mtr.39737.1.S1_at			0	9.60E-05	0.009218	2.8	cell wall	LAC17 (laccase 17); copper ion binding / oxidoreductase putative laccase, a member of laccase family of genes (17 members in Arabidopsis). similar to IRX12/LAC4 (laccase 4), copper ion binding / oxidoreductase [Arabidopsis thaliana] (TAIR:AT2G38080.1);
Mtr.4259.1.S1_at			0	9.61E-05	0.009218	-1.9	not assigned.unknown	not assigned.unknown
Mtr.29103.1.S1_at			0	9.61E-05	0.009218	-2	hormone metabolism.ethylene.synthesis-degradation	2-oxoglutarate-dependent dioxygenase, putative encodes a protein whose sequence is similar to a 2-oxoglutarate-dependent dioxygenase similar to 2-oxoglutarate-dependent dioxygenase, putative [Arabidopsis thaliana] (TAIR:AT3G61400.1); similar to unknown [
Mtr.29103.1.S1_at			0	9.61E-05	0.009218	-2	redox.ascorbate and glutathione	2-oxoglutarate-dependent dioxygenase, putative encodes a protein whose sequence is similar to a 2-oxoglutarate-dependent dioxygenase similar to 2-oxoglutarate-dependent dioxygenase, putative [Arabidopsis thaliana] (TAIR:AT3G61400.1); similar to unknown [
Mtr.51154.1.S1_at			0	9.63E-05	0.009218	-1.3	not assigned.unknown	not assigned.unknown
Mtr.18222.1.S1_at			0	9.64E-05	0.009218	-1.7	not assigned.unknown	not assigned.unknown
Mtr.18482.1.S1_at			0	9.70E-05	0.009228	-1.2	not assigned.no ontology	stable protein 1-related Identical to Putative Pop3 protein [Arabidopsis Thaliana] (GB:Q9LUV2;GB:Q8LCB1); similar to unknown protein [Arabidopsis thaliana] (TAIR:AT5G22580.1); similar to Dimeric alpha-beta barrel [Medicago truncatula] (GB:ABE90962.1); co
Mtr.41477.1.S1_at			0	9.78E-05	0.00924	-1.1	not assigned.unknown	similar to unknown protein [Arabidopsis thaliana] (TAIR:AT3G04780.1); similar to Os01g0559000 [Oryza sativa (japonica cultivar-group)] (GB:NP_001043339.1); similar to hypothetical protein DDBDRAFT_0204321 [Dictyostelium discoideum AX4] (GB:XP_642028.1); c
Mtr.5974.1.S1_at			0	9.90E-05	0.009273	2	not assigned.no ontology	ATPase similar to unknown protein [Arabidopsis thaliana] (TAIR:AT3G27130.1); similar to PREDICTED: similar to fidgetin-like 1 [Bos taurus] (GB:XP_584098.1); contains InterPro domain AAA ATPase; (InterPro:IPR003593); contains InterPro domain AAA ATPase,
Mtr.27304.1.S1_at			0	0.0001004	0.009289	1.6	RNA.regulation of transcription.putative transcription regulator	TRFL6 (TRF-LIKE 6); DNA binding / transcription factor Arabidopsis thaliana myb family transcription factor (At1g72650) similar to TRFL3 (TRF-LIKE 3), DNA binding / transcription factor [Arabidopsis thaliana] (TAIR:AT1G17460.1); similar to Os02g0776700 [
Mtr.39112.1.S1_at			0	0.0001015	0.009289	1	cell wall.degradation.mannan-xylose-arabinose-fucose	BGAL3 (beta-galactosidase 3); beta-galactosidase putative beta-galactosidase (BGAL3 gene) similar to beta-galactosidase, putative / lactase, putative [Arabidopsis thaliana] (TAIR:AT1G45130.1); similar to BGAL1 (BETA GALACTOSIDASE 1), beta-galactosidase [
Mtr.39112.1.S1_at			0	0.0001015	0.009289	1	misc.gluco-, galacto- and mannosidases	BGAL3 (beta-galactosidase 3); beta-galactosidase putative beta-galactosidase (BGAL3 gene) similar to beta-galactosidase, putative / lactase, putative [Arabidopsis thaliana] (TAIR:AT1G45130.1); similar to BGAL1 (BETA GALACTOSIDASE 1), beta-galactosidase [
Mtr.5270.1.S1_at			0	0.0001016	0.009289	1	not assigned.unknown	similar to structural constituent of ribosome [Arabidopsis thaliana] (TAIR:AT2G48110.1); similar to Os07g0681500 [Oryza sativa (japonica cultivar-group)] (GB:NP_001060654.1); similar to unknown protein [Oryza sativa (japonica cultivar-group)] (GB:BAC80015
Mtr.9153.1.S1_at			0	0.0001019	0.009289	-2.1	misc.short chain dehydrogenase/reductase (SDR)	short-chain dehydrogenase/reductase (SDR) family protein similar to short-chain dehydrogenase/reductase (SDR) family protein [Arabidopsis thaliana] (TAIR:AT3G04000.1); similar to short chain dehydrogenase [Solanum tuberosum] (GB:BAE46415.1); contains Int
Mtr.36157.1.S1_at			0	0.0001032	0.009352	-1.1	not assigned.unknown	not assigned.unknown
Mtr.1274.1.S1_at			0	0.0001049	0.009453	-2	cell wall.cell wall proteins.proline rich proteins	1557.m00032 AC153123.9 28994 27684 mte1-72m7 weakly similar to UP|O82066 (O82066) Proline-rich protein
Mtr.50041.1.S1_at			0	0.0001051	0.009453	-1	protein.degradation.ubiquitin.E3.SCF.FBOX	F-box family protein similar to F-box family protein [Arabidopsis thaliana] (TAIR:AT2G17036.1); similar to Cyclin-like F-box; Long hematopoietin receptor, gp130 family 2 [Medicago truncatula] (GB:ABE78749.1); contains InterPro domain Cyclin-like F-box;
Mtr.30594.1.S1_at			0	0.0001057	0.009473	-2.4	not assigned.unknown	not assigned.unknown
Mtr.19596.1.S1_at			0	0.0001087	0.009575	-1.2	not assigned.unknown	binding similar to TPR repeat [Medicago truncatula] (GB:ABD28339.1); contains InterPro domain Tetratricopeptide region; (InterPro:IPR013026); contains InterPro domain Tetratricopeptide TPR_2; (InterPro:IPR013105); contains InterPro domain Tetratricopepti
Mtr.19820.1.S1_at			0	0.0001093	0.009575	-1.4	protein.synthesis.misc ribososomal protein	40S ribosomal protein S4 (RPS4B) Identical to 40S ribosomal protein S4-1 (RPS4A) [Arabidopsis Thaliana] (GB:Q93VH9;GB:Q7XJS7); Identical to 40S ribosomal protein S4-3 (RPS4D) [Arabidopsis Thaliana] (GB:Q8VYK6;GB:Q944M1;GB:Q9FGI0); Identical to 40S ribos
Mtr.44857.1.S1_at			0	0.0001094	0.009575	-1.1	protein.postranslational modification	2,3-diketo-5-methylthio-1-phosphopentane phosphatase family similar to phosphoric monoester hydrolase [Arabidopsis thaliana] (TAIR:AT1G17710.1); similar to putative phosphatase [Solanum lycopersicum] (GB:CAD30863.1); contains InterPro domain HAD-superfa
Mtr.43078.1.S1_s_at			0	0.0001095	0.009575	1.2	DNA.synthesis/chromatin structure.histone	histone H1, putative Identical to Histone H1.1 [Arabidopsis Thaliana] (GB:P26568); similar to histone H1.2 [Arabidopsis thaliana] (TAIR:AT2G30620.1); similar to histone H1 [Lathyrus sativus] (GB:AAK29452.1); similar to histone H1 (GB:AAC41651.1); simila
Mtr.51281.1.S1_at			0	0.000111	0.009592	1.9	not assigned.unknown	not assigned.unknown
Msa.1300.1.S1_at			0	0.0001114	0.009592	-1.6	amino acid metabolism.degradation.aspartate family.threonine	ETHE1/GLX2-3 (GLYOXALASE 2-3); hydroxyacylglutathione hydrolase Identical to Putative hydroxyacylglutathione hydrolase 3, mitochondrial precursor (EC 3.1.2.6) (Glyoxalase II) (Glx II) (GLY3) [Arabidopsis Thaliana] (GB:Q9C8L4;GB:Q93VR2;GB:Q96332;GB:Q9LPH
Msa.1300.1.S1_at			0	0.0001114	0.009592	-1.6	Biodegradation of Xenobiotics.hydroxyacylglutathione hydrolase	ETHE1/GLX2-3 (GLYOXALASE 2-3); hydroxyacylglutathione hydrolase Identical to Putative hydroxyacylglutathione hydrolase 3, mitochondrial precursor (EC 3.1.2.6) (Glyoxalase II) (Glx II) (GLY3) [Arabidopsis Thaliana] (GB:Q9C8L4;GB:Q93VR2;GB:Q96332;GB:Q9LPH
Mtr.21503.1.S1_a_at			0	0.0001119	0.009592	-1.3	not assigned.unknown	not assigned.unknown
Mtr.13202.1.S1_at			0	0.0001122	0.009592	1.7	cell wall.cellulose synthesis.cellulose synthase	CESA8 (CELLULASE SYNTHASE 8); cellulose synthase/ transferase, transferring glycosyl groups Encodes a member of the cellulose synthase family involved in secondary cell wall biosynthesis. Mutants have abnormal xylem formation, reduced cellulose content,
Mtr.18524.1.S1_at			0	0.0001123	0.009592	1.6	not assigned.no ontology	ATK3 (ARABIDOPSIS THALIANA KINESIN 3); microtubule motor Encodes a truncated KatC polypeptide (KatC(207-754)), which includes the carboxyl-terminal region of KatC. This was expressed in Escherichia coli and was shown to possess microtubule-stimulated ATP
Mtr.10619.1.S1_at			0	0.0001125	0.009592	1.3	not assigned.unknown	similar to unknown protein [Arabidopsis thaliana] (TAIR:AT2G16900.1); similar to pEARLI 4 gene product (GB:AAC37472.1); contains InterPro domain Arabidopsis phospholipase-like; (InterPro:IPR007942)
Mtr.7459.1.S1_at			0	0.0001132	0.009592	1.4	not assigned.unknown	not assigned.unknown
Mtr.30850.1.S1_at			0	0.000115	0.009661	-1	signalling.receptor kinases.legume-lectin	lectin protein kinase, putative similar to lectin protein kinase family protein [Arabidopsis thaliana] (TAIR:AT3G53380.1); similar to Protein kinase; Concanavalin A-like lectin/glucanase [Medicago truncatula] (GB:ABE83261.1); similar to Os06g0285400 [Or
Msa.2662.1.S1_at			0	0.0001157	0.009682	-1.4	not assigned.unknown	similar to unknown protein [Arabidopsis thaliana] (TAIR:AT3G17780.1); similar to Os02g0734900 [Oryza sativa (japonica cultivar-group)] (GB:NP_001048043.1); similar to Os03g0240700 [Oryza sativa (japonica cultivar-group)] (GB:NP_001049510.1); similar to Er
Mtr.5453.1.S1_at			0	0.0001169	0.009733	1.7	transport.cyclic nucleotide or calcium regulated channels	ATCNGC19 (cyclic nucleotide gated channel 19); calmodulin binding / cyclic nucleotide binding / ion channel member of Cyclic nucleotide gated channel family Identical to Putative cyclic nucleotide-gated ion channel 19 (Cyclic nucleotide- binding transpor
Msa.2567.1.S1_at			0	0.000117	0.009733	5.4	minor CHO metabolism.raffinose family.galactinol synthases.known	ATGOLS1 (ARABIDOPSIS THALIANA GALACTINOL SYNTHASE 1); transferase, transferring hexosyl groups similar to ATGOLS2 (ARABIDOPSIS THALIANA GALACTINOL SYNTHASE 2), transferase, transferring glycosyl groups / transferase, transferring hexosyl groups [Arabido
Mtr.39100.1.S1_at			0	0.0001179	0.009764	-1.2	signalling.calcium	calcium-binding protein, putative similar to calcium-binding protein, putative [Arabidopsis thaliana] (TAIR:AT1G73630.1); similar to Calcium-binding EF-hand [Medicago truncatula] (GB:ABE81417.1); contains InterPro domain EF-Hand type; (InterPro:IPR01199
Mtr.25427.1.S1_at			0	0.0001205	0.00989	-1.6	not assigned.unknown	not assigned.unknown
Mtr.43508.1.S1_at			0	0.0001213	0.009909	-2.3	development.unspecified	nodulin MtN21 family protein similar to nodulin MtN21 family protein [Arabidopsis thaliana] (TAIR:AT4G08300.1); similar to unknown protein [Oryza sativa (japonica cultivar-group)] (GB:AAT58856.1); similar to Os02g0768300 [Oryza sativa (japonica cultivar
Mtr.46698.1.S1_at			0	0.0001223	0.009925	2	protein.targeting.secretory pathway.vacuole	ATVPS11 (Arabidopsis thaliana vacuolar protein sorting 11); transporter Homologous to yeast VPS11. Forms a complex with VCL1 and AtVPS33. Involved in vacuolar biogenesis. similar to Cytochrome cd1-nitrite reductase-like, C-terminal haem d1 [Medicago trun
Mtr.37513.1.S1_at			0	0.0001226	0.009925	1.6	not assigned.unknown	not assigned.unknown
Msa.2414.1.S1_at			0	0.000124	0.01001	2.1	not assigned.unknown	not assigned.unknown
Msa.1365.1.S1_at			0	0.0001241	0.01001	1.6	cell. vesicle transport	coatomer protein complex, subunit alpha, putative similar to coatomer protein complex, subunit alpha, putative [Arabidopsis thaliana] (TAIR:AT2G21390.1); similar to coatomer alpha subunit-like protein [Lotus japonicus] (GB:CAE45585.1); similar to Coatom
Mtr.46215.1.S1_s_at			0	0.0001249	0.01006	2.1	cell. vesicle transport	clathrin heavy chain, putative similar to clathrin heavy chain, putative [Arabidopsis thaliana] (TAIR:AT3G08530.1); similar to Clathrin propeller, N-terminal; Protein prenyltransferase [Medicago truncatula] (GB:ABE91395.1); similar to Clathrin heavy cha
Mtr.32645.1.S1_at			0	0.0001266	0.01016	1.2	signalling.phosphinositides.phosphatidylinositol-4-phosphate 5-kinase	phosphatidylinositol-4-phosphate 5-kinase family protein Identical to Phosphatidylinositol-4-phosphate 5-kinase 8 (EC 2.7.1.68) (AtPIP5K8) (1-phosphatidylinositol-4-phosphate kinase 8) (PtdIns(4)P-5-kinase 8) (Diphosphoinositide kinase 8) (PIP5K8) [Arab
Mtr.11811.1.S1_s_at			0	0.0001285	0.01021	-1.2	signalling.in sugar and nutrient physiology	phosphate-responsive protein, putative similar to phosphate-responsive protein, putative [Arabidopsis thaliana] (TAIR:AT5G09440.1); similar to erg-1 [Solanum tuberosum] (GB:AAP42136.1); contains InterPro domain Phosphate-induced protein 1 conserved regi
Mtr.33288.1.S1_s_at			0	0.0001311	0.01032	1.9	signalling.phosphinositides.phosphatidylinositol-4-phosphate 5-kinase	phosphatidylinositol-4-phosphate 5-kinase family protein Encodes a FYVE domain protein containing the following domains: FYVE Chaperonin PIP5K. similar to unknown protein [Arabidopsis thaliana] (TAIR:AT4G33240.2); similar to phosphatidylinositol-4-p
Mtr.42525.1.S1_x_at			0	0.0001311	0.01032	-2.9	not assigned.unknown	not assigned.unknown
Mtr.47157.1.S1_at			0	0.0001317	0.01035	-1.1	RNA.regulation of transcription.G2-like transcription factor family, GARP	KAN (KANADI); transcription factor Encodes a KANADI protein (KAN) that regulates organ polarity in Arabidopsis. KAN is required for abaxial identity in both leaves and carpels, and encodes a nuclear-localized protein in the GARP family of putative tran
Mtr.34442.1.S1_at			0	0.0001321	0.01035	1.1	not assigned.unknown	not assigned.unknown
Mtr.11766.1.S1_s_at			0	0.0001324	0.01035	1.2	RNA.regulation of transcription.WRKY domain transcription factor family	ZAP1 (WRKY FAMILY TRANSCRIPTION FACTOR 1); transcription factor/ transcriptional activator Encodes WRKY1, a member of the WRKY transcription factors in plants involved in disease resistance, abiotic stress, senescence as well as in some developmental pro
Mtr.31739.1.S1_at			0	0.0001336	0.01039	-1	not assigned.unknown	not assigned.unknown
Mtr.34165.1.S1_at			0	0.0001353	0.01048	1.4	metal handling.binding, chelation and storage	copper chaperone (CCH)-related similar to metal ion binding [Arabidopsis thaliana] (TAIR:AT4G10465.1); similar to hypothetical protein [Oryza sativa (japonica cultivar-group)] (GB:AAM76363.1); similar to Os03g0120400 [Oryza sativa (japonica cultivar-grou
Mtr.32496.1.S1_at			0	0.0001361	0.01053	-1.4	not assigned.unknown	not assigned.unknown
Mtr.38339.1.S1_s_at			0	0.0001376	0.01062	2.2	not assigned.no ontology	similar to myosin heavy chain-related [Arabidopsis thaliana] (TAIR:AT1G77580.2); similar to Protein of unknown function DUF869, plant [Medicago truncatula] (GB:ABE86171.1); contains InterPro domain DNA topoisomerases I, dispensable insert, eukaryotic-t
Mtr.44763.1.S1_at			0	0.0001384	0.01065	1.5	DNA.unspecified	transporter similar to SEC14 cytosolic factor, putative / phosphoglyceride transfer protein, putative [Arabidopsis thaliana] (TAIR:AT4G39170.1); similar to Cellular retinaldehyde-binding/triple function, N-terminal [Medicago truncatula] (GB:ABE85412.1);
Mtr.44763.1.S1_at			0	0.0001384	0.01065	1.5	transport.misc	transporter similar to SEC14 cytosolic factor, putative / phosphoglyceride transfer protein, putative [Arabidopsis thaliana] (TAIR:AT4G39170.1); similar to Cellular retinaldehyde-binding/triple function, N-terminal [Medicago truncatula] (GB:ABE85412.1);
Mtr.35184.1.S1_at			0	0.0001396	0.01068	1.4	not assigned.unknown	similar to unknown protein [Arabidopsis thaliana] (TAIR:AT4G39790.1); similar to Protein of unknown function DUF630 [Medicago truncatula] (GB:ABE82615.1); contains InterPro domain Protein of unknown function DUF632; (InterPro:IPR006867); contains InterPro
Mtr.2994.1.S1_s_at			0	0.0001408	0.01072	1.3	S-assimilation.APS	APS1 (ATP sulfurylase 3) encodes ATP sulfurylase, the first enzyme in the sulfate assimilation pathway of Arabidopsis. similar to APS3 (ATP sulfurylase 2), sulfate adenylyltransferase (ATP) [Arabidopsis thaliana] (TAIR:AT4G14680.1); similar to APS4 [Arab
Msa.2895.1.S1_at			0	0.000146	0.01082	1.7	cell wall.precursor synthesis.UGD	UDP-glucose 6-dehydrogenase, putative similar to ATUGD1/UGD1 (UDP-glucose dehydrogenase 1), UDP-glucose 6-dehydrogenase [Arabidopsis thaliana] (TAIR:AT1G26570.1); similar to UDP-glucose 6-dehydrogenase [Arabidopsis thaliana] (TAIR:AT3G29360.2); similar
Mtr.40673.1.S1_at			0	0.000146	0.01082	-1.2	not assigned.unknown	not assigned.unknown
Mtr.13726.1.S1_at			0	0.0001473	0.01082	1	not assigned.unknown	similar to C2 domain-containing protein [Arabidopsis thaliana] (TAIR:AT1G48090.2); similar to hypothetical protein MtrDRAFT_AC135799g29v1 [Medicago truncatula] (GB:ABE82166.1); contains InterPro domain Vacuolar protein sorting-associated protein; (InterPr
Mtr.28052.1.S1_at			0	0.0001477	0.01082	-2.2	not assigned.unknown	not assigned.unknown
Mtr.30761.1.S1_at			0	0.0001486	0.01082	-1.7	not assigned.unknown	Identical to Probable prenylcysteine oxidase precursor (EC 1.8.3.5) [Arabidopsis Thaliana] (GB:P57681); similar to hypothetical protein LOC550289 [Danio rerio] (GB:NP_001017626.1); contains InterPro domain Prenylcysteine lyase; (InterPro:IPR010795)
Mtr.23642.1.S1_at			0	0.0001487	0.01082	-1	not assigned.no ontology	LAF3/LAF3 ISF1/LAF3 ISF2 (LONG AFTER FAR-RED 3); hydrolase Encodes a product that might regulate nucleo-cytoplasmic trafficking of an intermediate(s) involved in phyA signal transduction. Differs from isoform 1 only in the first few N-terminal amino acid
Msa.1156.1.S1_at			0	0.0001488	0.01082	1.1	stress.abiotic.light	UVR8 (UVB-RESISTANCE 8) UV-B-specific signaling component that orchestrates expression of a range of genes with vital UV-protective functions. Located in the nucleus and the cytosol. Associates with chromatin via histones. similar to Ran GTPase binding /
Mtr.29167.1.S1_at			0	0.0001488	0.01082	-1.6	not assigned.no ontology	peroxisomal membrane 22 kDa family protein similar to peroxisomal membrane protein 22 kDa, putative [Arabidopsis thaliana] (TAIR:AT2G14860.1); similar to Mpv17/PMP22 family protein, expressed [Oryza sativa (japonica cultivar-group)] (GB:ABA91342.1); con
Mtr.28493.1.S1_at			0	0.0001499	0.01086	-1.5	not assigned.unknown	not assigned.unknown
Mtr.51429.1.S1_at			0	0.00015	0.01086	1.1	signalling.receptor kinases.lysine motif	protein kinase family protein similar to protein kinase family protein / peptidoglycan-binding LysM domain-containing protein [Arabidopsis thaliana] (TAIR:AT1G51940.1); similar to LysM domain-containing receptor-like kinase 7 [Medicago truncatula] (GB:A
Mtr.50001.1.S1_s_at			0	0.0001503	0.01086	1.5	N-metabolism.ammonia metabolism.glutamate synthase.ferredoxin dependent	GLU1 (FERREDOXIN-DEPENDENT GLUTAMATE SYNTHASE 1) Encodes a gene whose sequence is similar to ferredoxin dependent glutamate synthase (Fd-GOGAT). Expression in leaves is induced by light and sucrose. Proposed to be involved in photorespiration and nitroge
Mtr.38219.1.S1_at			0	0.0001503	0.01086	-2.5	secondary metabolism.isoprenoids.terpenoids	LUP1 (LUPEOL SYNTHASE 1); lupeol synthase Lupeol synthase. Converts oxidosqualene to multiple triterpene alcohols and a triterpene diols. This conversion proceeds through the formation of a 17&#946;-dammarenyl cation. similar to ATLUP2 (Arabidopsis thali
Mtr.50124.1.S1_s_at			0	0.000154	0.01097	1.4	not assigned.unknown	ECT11 (evolutionarily conserved C-terminal region 11) similar to ECT8 (evolutionarily conserved C-terminal region 8) [Arabidopsis thaliana] (TAIR:AT1G79270.1); similar to YT521-B-like protein [Medicago truncatula] (GB:ABE79575.1); contains InterPro domai
Mtr.31788.1.S1_at			0	0.0001572	0.01105	-1.3	protein.degradation.ubiquitin.E3.SCF.FBOX	F-box family protein (FBL22) similar to F-box family protein (FBL20) [Arabidopsis thaliana] (TAIR:AT4G05460.1); similar to Os02g0317300 [Oryza sativa (japonica cultivar-group)] (GB:NP_001046671.1); similar to Os02g0317500 [Oryza sativa (japonica cultivar
Mtr.9043.1.S1_at			0	0.000158	0.01105	-2.4	not assigned.no ontology	macrophage migration inhibitory factor family protein / MIF family protein similar to macrophage migration inhibitory factor family protein / MIF family protein [Arabidopsis thaliana] (TAIR:AT5G01650.1); similar to Macrophage migration inhibitory factor
Mtr.32236.1.S1_at			0	0.0001584	0.01105	1.1	misc.UDP glucosyl and glucoronyl transferases	glycosyltransferase family protein 1 similar to unknown protein [Arabidopsis thaliana] (TAIR:AT5G04480.1); similar to Os10g0546200 [Oryza sativa (japonica cultivar-group)] (GB:NP_001065214.1); similar to Os01g0622000 [Oryza sativa (japonica cultivar-gro
Msa.1060.1.S1_at			0	0.0001592	0.01107	2.8	nucleotide metabolism.degradation	cytidine/deoxycytidylate deaminase family protein similar to cytidine/deoxycytidylate deaminase family protein [Arabidopsis thaliana] (TAIR:AT3G05300.1); similar to deoxycytidine deaminase [Brassica oleracea] (GB:AAL67435.1); contains InterPro domain CM
Mtr.49304.1.S1_at			0	0.0001616	0.01113	1.2	RNA.processing	AAR2 protein family similar to CePP protein [Brassica napus var. napus] (GB:CAB89180.1); contains InterPro domain AAR2; (InterPro:IPR007946)
Mtr.49304.1.S1_at			0	0.0001616	0.01113	1.2	cell.division	AAR2 protein family similar to CePP protein [Brassica napus var. napus] (GB:CAB89180.1); contains InterPro domain AAR2; (InterPro:IPR007946)
Mtr.51030.1.S1_at			0	0.0001626	0.01115	2.6	mitochondrial electron transport / ATP synthesis.F1-ATPase	ATP synthase alpha chain, mitochondrial, putative Identical to ATP synthase subunit alpha, mitochondrial (EC 3.6.3.14) (ATPA) [Arabidopsis Thaliana] (GB:P92549;GB:Q8S890); similar to ATP synthase subunit alpha, mitochondrial (GB:P22201); similar to F1-A
Mtr.36886.1.S1_at			0	0.0001634	0.01115	-1	not assigned.unknown	not assigned.unknown
Mtr.45099.1.S1_at			0	0.0001635	0.01115	1.7	not assigned.unknown	similar to unknown protein [Arabidopsis thaliana] (TAIR:AT1G68790.1); similar to nuclear matrix constituent protein-related [Arabidopsis thaliana] (TAIR:AT1G13220.2); similar to nuclear matrix constituent protein 1 (NMCP1) [Daucus carota] (GB:BAA20407.1);
Mtr.5887.1.S1_at			0	0.0001655	0.01119	-1.7	not assigned.unknown	not assigned.unknown
Mtr.11691.1.S1_at			0	0.0001658	0.01119	-2.6	not assigned.unknown	not assigned.unknown
Mtr.34379.1.S1_s_at			0	0.0001686	0.01121	-1.6	not assigned.no ontology	integral membrane family protein similar to integral membrane family protein [Arabidopsis thaliana] (TAIR:AT1G03700.1); similar to Os05g0245300 [Oryza sativa (japonica cultivar-group)] (GB:NP_001055014.1); similar to unknown protein [Oryza sativa (japon
Mtr.35281.1.S1_at			0	0.000169	0.01121	-1.9	cell.cycle	CYCD3;3 (CYCLIN D3;3); cyclin-dependent protein kinase core cell cycle genes similar to CYCD3,2 (CYCLIN D3,2), cyclin-dependent protein kinase [Arabidopsis thaliana] (TAIR:AT5G67260.1); similar to cyclin D [Populus alba] (GB:AAO72990.1); contains InterPr
Mtr.9635.1.S1_at			0	0.0001694	0.01121	1.1	secondary metabolism.flavonoids.anthocyanins	glycosyltransferase family protein similar to glycosyltransferase family protein [Arabidopsis thaliana] (TAIR:AT4G27560.1); similar to glycosyltransferase family protein [Arabidopsis thaliana] (TAIR:AT5G53990.1); similar to glucosyltransferase [Ipomoea n
Mtr.9988.1.S1_at			0	0.0001707	0.01121	-1.3	not assigned.unknown	similar to unknown protein [Arabidopsis thaliana] (TAIR:AT3G23290.2); similar to Ribulose bisphosphate carboxylase, large chain [Medicago truncatula] (GB:ABE90860.1); contains InterPro domain Protein of unknown function DUF640; (InterPro:IPR006936)
Msa.2232.1.S1_at			0	0.0001709	0.01121	1.5	not assigned.unknown	not assigned.unknown
Mtr.5170.1.S1_at			0	0.0001709	0.01121	1.1	cell wall.cellulose synthesis.cellulose synthase	ATCSLD4 (Cellulose synthase-like D4); cellulose synthase/ transferase, transferring glycosyl groups encodes a gene similar to cellulose synthase similar to ATCSLD5 (Cellulose synthase-like D5), cellulose synthase [Arabidopsis thaliana] (TAIR:AT1G02730.1)
Mtr.46215.1.S1_at			0	0.0001712	0.01121	3.2	cell. vesicle transport	clathrin heavy chain, putative similar to clathrin heavy chain, putative [Arabidopsis thaliana] (TAIR:AT3G08530.1); similar to Clathrin propeller, N-terminal; Protein prenyltransferase [Medicago truncatula] (GB:ABE91395.1); similar to Clathrin heavy cha
Mtr.32648.1.S1_at			0	0.0001712	0.01121	-2.5	not assigned.unknown	not assigned.unknown
Mtr.20689.1.S1_x_at			0	0.0001718	0.01121	1.7	not assigned.unknown	similar to unknown protein [Arabidopsis thaliana] (TAIR:AT4G22310.1); similar to Protein of unknown function UPF0041 [Medicago truncatula] (GB:ABD28486.1); contains InterPro domain Protein of unknown function UPF0041; (InterPro:IPR005336)
Mtr.50858.1.S1_s_at			0	0.000172	0.01121	1.9	not assigned.unknown	not assigned.unknown
Mtr.29230.1.S1_s_at			0	0.0001726	0.01121	2.2	not assigned.unknown	not assigned.unknown
Mtr.4710.1.S1_s_at			0	0.0001726	0.01121	-2.6	lipid metabolism.'exotics' (steroids, squalene etc).cycloartenol synthase	LAS1 (Lanosterol synthase 1); catalytic/ lyase similar to CAS1 (CYCLOARTENOL SYNTHASE 1) [Arabidopsis thaliana] (TAIR:AT2G07050.1); similar to beta-amyrin synthase, putative [Arabidopsis thaliana] (TAIR:AT1G78950.1); similar to beta-amyrin synthase, put
Mtr.4710.1.S1_s_at			0	0.0001726	0.01121	-2.6	secondary metabolism.isoprenoids.terpenoids	LAS1 (Lanosterol synthase 1); catalytic/ lyase similar to CAS1 (CYCLOARTENOL SYNTHASE 1) [Arabidopsis thaliana] (TAIR:AT2G07050.1); similar to beta-amyrin synthase, putative [Arabidopsis thaliana] (TAIR:AT1G78950.1); similar to beta-amyrin synthase, put
Mtr.1545.1.S1_at			0	0.0001739	0.01121	2.5	signalling.receptor kinases.Catharanthus roseus-like RLK1	protein kinase family protein similar to protein kinase family protein [Arabidopsis thaliana] (TAIR:AT5G39020.1); similar to protein kinase family protein [Arabidopsis thaliana] (TAIR:AT5G39000.1); similar to protein kinase family protein [Arabidopsis t
Mtr.44923.1.S1_at			0	0.0001747	0.01124	1.4	RNA.regulation of transcription.Aux/IAA family	PAP2 (PHYTOCHROME-ASSOCIATED PROTEIN 2); transcription factor phytochrome-associated protein 2 (PAP2) Identical to Auxin-responsive protein IAA27 (Indoleacetic acid-induced protein 27) (Auxin-induced protein 27) (Phytochrome-associated protein 2) (IAA27)
Mtr.44923.1.S1_at			0	0.0001747	0.01124	1.4	signalling.light	PAP2 (PHYTOCHROME-ASSOCIATED PROTEIN 2); transcription factor phytochrome-associated protein 2 (PAP2) Identical to Auxin-responsive protein IAA27 (Indoleacetic acid-induced protein 27) (Auxin-induced protein 27) (Phytochrome-associated protein 2) (IAA27)
Mtr.11537.1.S1_at			0	0.0001761	0.01127	1.3	not assigned.no ontology.pentatricopeptide (PPR) repeat-containing protein	pentatricopeptide (PPR) repeat-containing protein / CBS domain-containing protein similar to binding [Arabidopsis thaliana] (TAIR:AT1G12775.1); similar to pentatricopeptide (PPR) repeat-containing protein / CBS domain-containing protein-like [Oryza sativ
Mtr.27553.1.S1_at			0	0.0001762	0.01127	1.5	not assigned.unknown	not assigned.unknown
Mtr.22779.1.S1_s_at			0	0.0001766	0.01127	1.5	not assigned.unknown	similar to unknown protein [Arabidopsis thaliana] (TAIR:AT3G49590.1); similar to IMP dehydrogenase/GMP reductase [Medicago truncatula] (GB:ABE83766.1)
Mtr.4126.1.S1_at			0	0.0001774	0.01127	1.6	secondary metabolism.simple phenols	LAC17 (laccase 17); copper ion binding / oxidoreductase putative laccase, a member of laccase family of genes (17 members in Arabidopsis). similar to IRX12/LAC4 (laccase 4), copper ion binding / oxidoreductase [Arabidopsis thaliana] (TAIR:AT2G38080.1);
Mtr.4126.1.S1_at			0	0.0001774	0.01127	1.6	cell wall	LAC17 (laccase 17); copper ion binding / oxidoreductase putative laccase, a member of laccase family of genes (17 members in Arabidopsis). similar to IRX12/LAC4 (laccase 4), copper ion binding / oxidoreductase [Arabidopsis thaliana] (TAIR:AT2G38080.1);
Mtr.47155.1.S1_at			0	0.0001777	0.01127	-1.4	not assigned.unknown	not assigned.unknown
Mtr.41252.1.S1_at			0	0.0001778	0.01127	1.1	not assigned.unknown	not assigned.unknown
Mtr.27369.1.S1_at			0	0.0001786	0.01128	-1.4	not assigned.unknown	not assigned.unknown
Mtr.1422.1.S1_at			0	0.0001819	0.01129	-1.5	not assigned.unknown	not assigned.unknown
Mtr.39718.1.S1_at			0	0.0001821	0.01129	3	signalling.receptor kinases.leucine rich repeat I	light repressible receptor protein kinase similar to FRK1 (FLG22-INDUCED RECEPTOR-LIKE KINASE 1), kinase [Arabidopsis thaliana] (TAIR:AT2G19190.1); similar to leucine-rich repeat protein kinase, putative [Arabidopsis thaliana] (TAIR:AT2G19230.1); simila
Mtr.33947.1.S1_at			0	0.0001823	0.01129	-1.7	not assigned.unknown	not assigned.unknown
Mtr.44060.1.S1_at			0	0.0001849	0.0114	1	RNA.regulation of transcription.Psudo ARR transcription factor family	APRR2 (PSEUDO-RESPONSE REGULATOR 2); transcription factor Encodes pseudo-response regulator 2 (APRR2). Identical to Two-component response regulator-like APRR2 (Pseudo-response regulator 2) (TOC2 protein) (APRR2) [Arabidopsis Thaliana] (GB:Q6LA43;GB:O497
Mtr.14045.1.S1_s_at			0	0.0001855	0.01142	-1.3	not assigned.no ontology	COG: Homolog to ssr1399 (2e-12): COG0238||KEGG: Homolog to pmm:PMM0869 (1e-14): rps18, rpsR; 30S ribosomal protein S18 [KO:K02963]
Msa.1990.1.S1_at			0	0.0001861	0.01143	-1.9	not assigned.unknown	similar to Os07g0573600 [Oryza sativa (japonica cultivar-group)] (GB:NP_001060068.1); similar to novel protein similar to vertebrate TFIIH basal transcription factor complex TTDA subunit (C6orf175) [Danio rerio] (GB:CAI20614.1); similar to Os05g0198700 [O
Mtr.5766.1.S1_at			0	0.0001866	0.01144	1.3	not assigned.no ontology.paired amphipathic helix repeat-containing protein	ATSIN3/SIN3 (Arabidopsis thaliana sin3 homolog) Enhances AtERF7-mediated transcriptional repression. RNAi lines show ABA hypersensitivity. Interacts with ERF7 and HDA19. similar to unknown protein [Arabidopsis thaliana] (TAIR:AT3G01320.1); similar to pai
Mtr.5766.1.S1_at			0	0.0001866	0.01144	1.3	RNA.regulation of transcription.WRKY domain transcription factor family	WRKY, protein kinase family protein, similar to mitogen-activated protein kinase (Arabidopsis thaliana) GI:1255448; contains Pfam profiles PF02671: Paired amphipathic helix repeat, PF03106: WRKY DNA-binding domain, PF00560: Leucine Rich Repeat, PF00069: P
Mtr.30128.1.S1_at			0	0.0001871	0.01144	-1	not assigned.unknown	similar to unknown protein [Arabidopsis thaliana] (TAIR:AT5G08720.1); similar to COG2867: Oligoketide cyclase/lipid transport protein [Nostoc punctiforme PCC 73102] (GB:ZP_00109164.1); similar to Os01g0971700 [Oryza sativa (japonica cultivar-group)] (GB:N
Mtr.41704.1.S1_at			0	0.0001877	0.01146	-1.4	not assigned.no ontology	ATOFP1/OFP1 (ARABIDOPSIS THALIANA OVATE FAMILY PROTEIN 1); protein binding Encodes a member of the plant specific ovate protein family. Members of this family have been shown to bind to KNOX and BELL- like TALE class homeodomain proteins. This interactio
Mtr.41247.1.S1_at			0	0.0001881	0.01147	-1.2	not assigned.unknown	similar to unknown protein [Arabidopsis thaliana] (TAIR:AT5G25170.1); similar to UPF0326 protein hag1, putative, expressed [Oryza sativa (japonica cultivar-group)] (GB:ABF94476.1); similar to Os03g0198500 [Oryza sativa (japonica cultivar-group)] (GB:NP
Mtr.45302.1.S1_at			0	0.0001885	0.01147	1.5	not assigned.unknown	not assigned.unknown
Mtr.41205.1.S1_at			0	0.0001903	0.01152	1.6	not assigned.unknown	similar to unknown protein [Arabidopsis thaliana] (TAIR:AT1G19835.1); similar to Putative myosin-like protein [Oryza sativa (japonica cultivar-group)] (GB:AAL77142.1); similar to Os03g0246500 [Oryza sativa (japonica cultivar-group)] (GB:NP_001049544.1)
Mtr.18420.1.S1_at			0	0.0001905	0.01152	-1.5	not assigned.unknown	adenylate cyclase similar to Adenylate cyclase [Medicago truncatula] (GB:ABE93300.1); contains InterPro domain Adenylate cyclase; (InterPro:IPR008172)
Msa.47.1.S1_at			0	0.0001915	0.01155	-1.2	signalling.MAP kinases	ATMPK20 (Arabidopsis thaliana MAP kinase 20); MAP kinase member of MAP Kinase Identical to Mitogen-activated protein kinase 20 (EC 2.7.11.24) (MAP kinase 20) (AtMPK20) (MPK20) [Arabidopsis Thaliana] (GB:Q9SJG9;GB:Q945L8); similar to ATMPK19 (Arabidopsis
Mtr.5942.1.S1_s_at			0	0.0001916	0.01155	1.4	major CHO metabolism.degradation.sucrose.misc	sucrase-related similar to sucrase-related [Arabidopsis thaliana] (TAIR:AT5G55900.1); similar to Clostridium pasteurianum ferredoxin homolog [Solanum tuberosum] (GB:AAB33256.1); similar to Os02g0725100 [Oryza sativa (japonica cultivar-group)] (GB:NP_0010
Mtr.26851.1.S1_at			0	0.000194	0.01159	-2	not assigned.unknown	not assigned.unknown
Msa.3141.1.S1_at			0	0.0001941	0.01159	2.3	mitochondrial electron transport / ATP synthesis.F1-ATPase	ATP synthase alpha chain, mitochondrial, putative Identical to ATP synthase subunit alpha, mitochondrial (EC 3.6.3.14) (ATPA) [Arabidopsis Thaliana] (GB:P92549;GB:Q8S890); similar to ATP synthase subunit alpha, mitochondrial (GB:P22201); similar to F1-A
Mtr.31580.1.S1_at			0	0.0001945	0.01159	-1.5	not assigned.unknown	not assigned.unknown
Mtr.36012.1.S1_at			0	0.0001964	0.01159	1.5	DNA.repair	DNA-3-methyladenine glycosylase (MAG) Identical to DNA-3-methyladenine glycosylase (EC 3.2.2.21) (3-methyladenine DNA glycosidase) (MAG) [Arabidopsis Thaliana] (GB:Q39147); similar to putative DNA-3-methyladenine glycosylase [Oryza sativa (japonica cult
Mtr.10270.1.S1_at			0	0.0001978	0.01159	1	not assigned.no ontology	dehydratase family similar to dihydroxy-acid dehydratase [Rhodopirellula baltica SH 1] (GB:NP_870314.1); similar to dihydroxy-acid dehydratase [Blastopirellula marina DSM 3645] (GB:ZP_01094431.1); similar to Dihydroxy-acid dehydratase (DAD) (GB:Q7UJ69);
Mtr.10405.1.S1_at			0	0.000198	0.01159	-1.6	not assigned.no ontology	COG: Homolog to rplN (3e-09): COG0093
Mtr.10405.1.S1_at			0	0.000198	0.01159	-1.6	not assigned.no ontology	KEGG: Homolog to ana:all4205 (2e-11): rpl14; 50S ribosomal protein L14 [KO:K02874]||COG: Homolog to rplN (3e-09): COG0093
Mtr.40125.1.S1_at			0	0.0001982	0.01159	-1.4	misc.peroxidases	peroxidase, putative Identical to Peroxidase 54 precursor (EC 1.11.1.7) (Atperox P54) (ATP29a) (PER54) [Arabidopsis Thaliana] (GB:Q9FG34;GB:P93729); similar to peroxidase, putative [Arabidopsis thaliana] (TAIR:AT5G06720.1); similar to Peroxidase A2 (GB:
Mtr.17058.1.S1_at			0	0.0001994	0.01162	-1.8	not assigned.unknown	not assigned.unknown
Mtr.9389.1.S1_at			0	0.0001996	0.01162	-1.8	RNA.regulation of transcription.AP2/EREBP, APETALA2/Ethylene-responsive element binding protein family	AP2 domain-containing transcription factor, putative similar to RAV2 (REGULATOR OF THE ATPASE OF THE VACUOLAR MEMBRANE), DNA binding / transcription factor [Arabidopsis thaliana] (TAIR:AT1G68840.1); similar to DNA binding protein Rav [Capsicum annuum] (
Mtr.39560.1.S1_at			0	0.0001999	0.01163	1.3	not assigned.no ontology	RNA recognition motif (RRM)-containing protein similar to RNA recognition motif (RRM)-containing protein [Arabidopsis thaliana] (TAIR:AT5G19960.1); similar to Os03g0826400 [Oryza sativa (japonica cultivar-group)] (GB:NP_001051763.1); similar to RNA bind
Mtr.30311.1.S1_at			0	0.0002018	0.01166	1.6	not assigned.unknown	not assigned.unknown
Mtr.27045.1.S1_at			0	0.0002024	0.01166	1.3	transport.cyclic nucleotide or calcium regulated channels	CNBT1 (CYCLIC NUCLEOTIDE-BINDING TRANSPORTER 1); calmodulin binding / cyclic nucleotide binding / ion channel cyclic nucleotide-binding transporter 1, member of a family of cyclic nucleotide gated channels. Identical to Probable cyclic nucleotide-gated
Mtr.24458.1.S1_at			0	0.0002026	0.01166	-1.1	not assigned.unknown	not assigned.unknown
Mtr.12049.1.S1_at			0	0.0002039	0.01166	1.4	not assigned.no ontology	similar to unknown protein [Arabidopsis thaliana] (TAIR:AT1G44780.2); similar to hypothetical protein DDBDRAFT_0192009 [Dictyostelium discoideum AX4] (GB:XP_629009.1); similar to Os11g0544600 [Oryza sativa (japonica cultivar-group)] (GB:NP_001068054.1)
Mtr.48489.1.S1_at			0	0.0002046	0.01166	-1	not assigned.unknown	not assigned.unknown
Mtr.35856.1.S1_at			0	0.0002046	0.01166	-1.2	not assigned.unknown	not assigned.unknown
Mtr.209.1.S1_at			0	0.0002047	0.01166	1.2	not assigned.unknown	ATP binding / DNA binding similar to unknown protein [Arabidopsis thaliana] (TAIR:AT3G28020.1); similar to Os11g0514000 [Oryza sativa (japonica cultivar-group)] (GB:NP_001067963.1); similar to expressed protein [Oryza sativa (japonica cultivar-group)] (
Mtr.38993.1.S1_at			0	0.0002052	0.01166	2.3	protein.degradation.serine protease	ERD1 (EARLY RESPONSIVE TO DEHYDRATION 1); ATP binding / ATPase ATP-dependent Clp protease regulatory subunit Identical to ERD1 protein, chloroplast precursor (ERD1) [Arabidopsis Thaliana] (GB:P42762); similar to CLPC (HEAT SHOCK PROTEIN 93-V), ATP bindin
Mtr.42570.1.S1_at			0	0.0002053	0.01166	1.4	transport.metal	NRAMP2 (NRAMP metal ion transporter 2); metal ion transporter Member of the NRAMP2 gene family of metal ion transporters. Identical to Metal transporter Nramp2 (AtNramp2) (NRAMP2) [Arabidopsis Thaliana] (GB:Q9C6B2;GB:Q9XH62); similar to NRAMP3 (NRAMP met
Mtr.49791.1.S1_x_at			0	0.0002053	0.01166	-2.6	hormone metabolism.auxin.induced-regulated-responsive-activated	auxin-responsive protein, putative similar to auxin-responsive protein, putative [Arabidopsis thaliana] (TAIR:AT2G21210.1); similar to auxin-induced SAUR-like protein [Capsicum annuum] (GB:AAM12778.1); contains InterPro domain Auxin responsive SAUR prot
Msa.2532.1.S1_at			0	0.0002081	0.01171	1	stress.abiotic.heat	heat shock protein binding / unfolded protein binding similar to DNAJ heat shock N-terminal domain-containing protein / sec63 domain-containing protein [Arabidopsis thaliana] (TAIR:AT4G21180.1); similar to Molecular chaperone (DnaJ superfamily) (ISS) [O
Mtr.10364.1.S1_at			0	0.0002082	0.01171	-1.3	stress.abiotic.unspecified	major latex protein-related / MLP-related similar to major latex protein-related / MLP-related [Arabidopsis thaliana] (TAIR:AT1G70870.1); similar to putative ripening-related protein [Vitis vinifera] (GB:CAB85634.1); contains InterPro domain Bet v I alle
Mtr.13099.1.S1_at			0	0.000209	0.01174	1.4	stress.abiotic.light	UVR8 (UVB-RESISTANCE 8) UV-B-specific signaling component that orchestrates expression of a range of genes with vital UV-protective functions. Located in the nucleus and the cytosol. Associates with chromatin via histones. similar to Ran GTPase binding /
Mtr.50589.1.S1_at			0	0.0002104	0.01176	-1.9	misc.oxidases - copper, flavone etc.	monooxygenase family protein similar to CTF2B, monooxygenase [Arabidopsis thaliana] (TAIR:AT2G29720.1); similar to Peptidase, cysteine peptidase active site; ; Aromatic-ring hydroxylase [Medicago truncatula] (GB:ABE92653.1); contains InterPro domain FAD
Mtr.46788.1.S1_at			0	0.000211	0.01176	1.6	amino acid metabolism.synthesis.serine-glycine-cysteine group.glycine.threonine aldolase	THA1 (THREONINE ALDOLASE 1); aldehyde-lyase/ threonine aldolase Encodes a threonine aldolase, involved in threonine degradation to glycine. Primarily expressed in seeds and seedlings. similar to THA2 (THREONINE ALDOLASE 2), threonine aldolase [Arabidopsi
Mtr.46788.1.S1_at			0	0.000211	0.01176	1.6	amino acid metabolism.degradation.serine-glycine-cysteine group.glycine	THA1 (THREONINE ALDOLASE 1); aldehyde-lyase/ threonine aldolase Encodes a threonine aldolase, involved in threonine degradation to glycine. Primarily expressed in seeds and seedlings. similar to THA2 (THREONINE ALDOLASE 2), threonine aldolase [Arabidopsi
Mtr.18113.1.S1_at			0	0.0002111	0.01176	3.8	not assigned.unknown	not assigned.unknown
Mtr.39063.1.S1_at			0	0.0002113	0.01176	1.1	signalling.receptor kinases.extensin	protein kinase family protein similar to protein kinase family protein [Arabidopsis thaliana] (TAIR:AT2G20300.1); similar to Os01g0709500 [Oryza sativa (japonica cultivar-group)] (GB:NP_001044034.1); similar to putative receptor protein kinase PERK1 [Or
Mtr.16999.1.S1_at			0	0.000212	0.01179	1.5	not assigned.unknown	similar to unknown protein [Arabidopsis thaliana] (TAIR:AT2G17780.1); similar to Unknown protein [Oryza sativa (japonica cultivar-group)] (GB:AAM51833.1); similar to Os03g0157300 [Oryza sativa (japonica cultivar-group)] (GB:NP_001049013.1); contains Inter
Mtr.9480.1.S1_at			0	0.0002133	0.0118	1.5	signalling.receptor kinases.leucine rich repeat III	RKL1 (Receptor-like kinase 1); ATP binding / kinase/ protein serine/threonine kinase Arabidopsis thaliana receptor-like protein kinase (RKL1) gene similar to RLK902 (receptor-like kinase 902), ATP binding / kinase/ protein serine/threonine kinase [Arabid
Mtr.2444.1.S1_at			0	0.0002145	0.0118	1.2	protein.postranslational modification	protein kinase family protein similar to kinase [Arabidopsis thaliana] (TAIR:AT3G44200.1); similar to serine/threonine-protein kinase Nek4-like [Oryza sativa (japonica cultivar-group)] (GB:BAD17425.1); contains InterPro domain Serine/threonine protein k
Mtr.2713.1.S1_at			0	0.0002148	0.0118	-1.5	not assigned.unknown	not assigned.unknown
Mtr.41420.1.S1_s_at			0	0.0002148	0.0118	-2.6	cell.cycle	CYCD1;1 (CYCLIN D1;1); cyclin-dependent protein kinase regulator Encodes a D-type cyclin that physically interacts with CDC2A. Its expression is upregulated early during germination. Identical to Cyclin delta-1 (CYCD1) [Arabidopsis Thaliana] (GB:P42751;
Mtr.5549.1.S1_at			0	0.0002159	0.01182	1.3	cell wall.degradation.mannan-xylose-arabinose-fucose	BGAL3 (beta-galactosidase 3); beta-galactosidase putative beta-galactosidase (BGAL3 gene) similar to beta-galactosidase, putative / lactase, putative [Arabidopsis thaliana] (TAIR:AT1G45130.1); similar to BGAL1 (BETA GALACTOSIDASE 1), beta-galactosidase [
Mtr.5549.1.S1_at			0	0.0002159	0.01182	1.3	misc.gluco-, galacto- and mannosidases	BGAL3 (beta-galactosidase 3); beta-galactosidase putative beta-galactosidase (BGAL3 gene) similar to beta-galactosidase, putative / lactase, putative [Arabidopsis thaliana] (TAIR:AT1G45130.1); similar to BGAL1 (BETA GALACTOSIDASE 1), beta-galactosidase [
Mtr.35929.1.S1_at			0	0.0002173	0.01186	-1.1	not assigned.no ontology	nucleolar essential protein-related similar to Os02g0290400 [Oryza sativa (japonica cultivar-group)] (GB:NP_001046590.1); similar to Protein required for 18S rRNA maturation and 40S ribosome biogenesis (ISS) [Ostreococcus tauri] (GB:CAL58628.1); contains
Mtr.29161.1.S1_at			0	0.0002177	0.01186	1.1	protein.postranslational modification	HT1 (HIGH LEAF TEMPERATURE 1); kinase/ protein threonine/tyrosine kinase Identical to Serine/threonine-protein kinase HT1 (EC 2.7.11.1) (High leaf temperature protein 1) (HT1) [Arabidopsis Thaliana] (GB:Q2MHE4;GB:Q9MAV2); similar to protein kinase famil
Msa.2842.1.S1_at			0	0.0002198	0.01191	-1.6	lipid metabolism.Phospholipid synthesis	ATGPAT6/GPAT6 (GLYCEROL-3-PHOSPHATE ACYLTRANSFERASE 6); 1-acylglycerol-3-phosphate O-acyltransferase/ acyltransferase Encodes a protein with glycerol-3-phosphate acyltransferase activity. Identical to Glycerol-3-phosphate acyltransferase 6 (EC 2.3.1.15)
Mtr.11851.1.S1_at			0	0.000222	0.01192	-2	misc.alcohol dehydrogenases	alcohol dehydrogenase, putative similar to oxidoreductase/ zinc ion binding [Arabidopsis thaliana] (TAIR:AT1G22430.2); similar to alcohol dehydrogenase ADH [Lycopersicon esculentum] (GB:AAB33480.2); contains InterPro domain NAD-binding site; (InterPro:I
Mtr.43838.1.S1_at			0	0.0002222	0.01192	-1.1	protein.degradation.serine protease	CLPP4 (Clp protease proteolytic subunit 4); endopeptidase Clp One of several nuclear-encoded ClpPs (caseinolytic protease). Contains a highly conserved catalytic triad of Ser-type proteases (Ser-His-Asp). The name reflects nomenclature described in Adam
Mtr.24459.1.S1_at			0	0.0002232	0.01192	-1.1	not assigned.no ontology	NC domain-containing protein similar to NC domain-containing protein [Arabidopsis thaliana] (TAIR:AT5G16360.1); similar to Os05g0310600 [Oryza sativa (japonica cultivar-group)] (GB:NP_001055158.1); similar to unknown protein [Oryza sativa (japonica culti
Mtr.13402.1.S1_at			0	0.0002243	0.01193	1.4	cell. vesicle transport	coatomer protein complex, subunit alpha, putative similar to coatomer protein complex, subunit alpha, putative [Arabidopsis thaliana] (TAIR:AT2G21390.1); similar to coatomer alpha subunit-like protein [Lotus japonicus] (GB:CAE45585.1); similar to Coatom
Mtr.31496.1.S1_s_at			0	0.0002259	0.01195	-2.1	not assigned.no ontology	Swiss-Prot: Homolog to TAR1_KLULA (3e-09): Completeproteome;Mitochondrion,Protein TAR1.
Mtr.8316.1.S1_at			0	0.000226	0.01195	1	RNA.regulation of transcription.putative transcription regulator	pentatricopeptide (PPR) repeat-containing protein similar to pentatricopeptide (PPR) repeat-containing protein [Arabidopsis thaliana] (TAIR:AT1G28020.1); similar to Tetratricopeptide-like helical [Medicago truncatula] (GB:ABD28679.1); similar to Os10g050
Mtr.331.1.S1_at			0	0.0002262	0.01195	-3.3	stress.biotic	ATHCHIB (BASIC CHITINASE); chitinase encodes a basic chitinase involved in ethylene/jasmonic acid mediated signalling pathway during systemic acquired resistance based on expression analyses. Identical to Basic endochitinase B precursor (EC 3.2.1.14) (Pa
Mtr.331.1.S1_at			0	0.0002262	0.01195	-3.3	cell wall	ATHCHIB (BASIC CHITINASE); chitinase encodes a basic chitinase involved in ethylene/jasmonic acid mediated signalling pathway during systemic acquired resistance based on expression analyses. Identical to Basic endochitinase B precursor (EC 3.2.1.14) (Pa
Mtr.331.1.S1_at			0	0.0002262	0.01195	-3.3	cell wall	ATHCHIB (BASIC CHITINASE); chitinase encodes a basic chitinase involved in ethylene/jasmonic acid mediated signalling pathway during systemic acquired resistance based on expression analyses. Identical to Basic endochitinase B precursor (EC 3.2.1.14) (Pa
Mtr.331.1.S1_at			0	0.0002262	0.01195	-3.3	cell wall	ATHCHIB (BASIC CHITINASE); chitinase encodes a basic chitinase involved in ethylene/jasmonic acid mediated signalling pathway during systemic acquired resistance based on expression analyses. Identical to Basic endochitinase B precursor (EC 3.2.1.14) (Pa
Mtr.25806.1.S1_at			0	0.0002267	0.01195	-1.8	not assigned.unknown	similar to unknown protein [Arabidopsis thaliana] (TAIR:AT4G13266.1); similar to conserved hypothetical protein [Medicago truncatula] (GB:ABE80572.1)
Mtr.31762.1.S1_at			0	0.000227	0.01195	4	not assigned.unknown	not assigned.unknown
Mtr.30126.1.S1_at			0	0.0002286	0.012	-1.1	signalling.G-proteins	GTP-binding family protein similar to GTP binding [Arabidopsis thaliana] (TAIR:AT3G21700.3); similar to putative Septum-promoting GTP-binding protein 1 (GTPase spg1) [Oryza sativa (japonica cultivar-group)] (GB:BAC79616.1); contains InterPro domain Small
Mtr.40373.1.S1_at			0	0.0002289	0.012	-4.8	stress.biotic	acidic endochitinase (CHIB1) Identical to Acidic endochitinase precursor (EC 3.2.1.14) (CHIB1) [Arabidopsis Thaliana] (GB:O22072;GB:O22073;GB:O24614;GB:Q5HYZ8); similar to acidic endochitinase (GB:AAA32768.1); contains InterPro domain Glycoside hydrolas
Mtr.24343.1.S1_at			0	0.0002323	0.01209	3	not assigned.unknown	not assigned.unknown
Mtr.42417.1.S1_at			0	0.0002333	0.01212	1.5	protein.synthesis.initiation	eukaryotic translation initiation factor-related similar to Os07g0546100 [Oryza sativa (japonica cultivar-group)] (GB:NP_001059920.1)
Mtr.31694.1.S1_at			0	0.0002372	0.01216	1.6	cell.organisation	MYA2 (ARABIDOPSIS MYOSIN) Encodes a member of the type XI myosin gene family that binds F-actin and co-localizes with actin filaments and peroxisomes. Homozygous mutants are reported to have pleiotropic effects in growth and fertility and may also be let
Mtr.10423.1.S1_at			0	0.0002382	0.01216	-1.1	not assigned.no ontology	MD-2-related lipid recognition domain-containing protein / ML domain-containing protein similar to MD-2-related lipid recognition domain-containing protein / ML domain-containing protein [Arabidopsis thaliana] (TAIR:AT3G11780.1); similar to Os03g0788200
Mtr.43593.1.S1_at			0	0.0002394	0.01216	-2.7	not assigned.no ontology	transferase family protein similar to transferase family protein [Arabidopsis thaliana] (TAIR:AT3G47170.1); similar to Transferase [Medicago truncatula] (GB:ABE89145.1); contains InterPro domain Transferase; (InterPro:IPR003480)
Mtr.35776.1.S1_at			0	0.0002395	0.01216	1.4	not assigned.unknown	not assigned.unknown
Mtr.8722.1.S1_s_at			0	0.00024	0.01216	1.1	not assigned.unknown	not assigned.unknown
Mtr.35343.1.S1_at			0	0.0002404	0.01216	1.1	not assigned.unknown	similar to hypothetical protein [Trifolium pratense] (GB:BAE71234.1); contains InterPro domain Stress up-regulated Nod 19; (InterPro:IPR011692)
Msa.480.1.S1_at			0	0.0002405	0.01216	-1.9	not assigned.unknown	not assigned.unknown
Mtr.8879.1.S1_x_at			0	0.0002415	0.01216	-2.3	stress.biotic	disease resistance response similar to disease resistance-responsive protein-related / dirigent protein-related [Arabidopsis thaliana] (TAIR:AT5G49040.1); similar to disease resistance-responsive family protein [Arachis hypogaea] (GB:AAZ20288.1); similar
Mtr.14397.1.S1_s_at			0	0.0002426	0.01219	1.4	not assigned.no ontology	esterase/lipase/thioesterase family protein similar to esterase/lipase/thioesterase family protein [Arabidopsis thaliana] (TAIR:AT1G29840.1); similar to esterase/lipase/thioesterase family protein-like [Oryza sativa (japonica cultivar-group)] (GB:BAD4496
Mtr.32123.1.S1_at			0	0.0002433	0.0122	1.4	signalling.calcium	calcium-binding EF hand family protein similar to calcium-binding EF hand family protein [Arabidopsis thaliana] (TAIR:AT1G21630.1); similar to EPS15 homology (EH) [Medicago truncatula] (GB:ABE79536.1); similar to Os03g0130500 [Oryza sativa (japonica cult
Mtr.43684.1.S1_at			0	0.0002449	0.0122	1.7	RNA.regulation of transcription.AtSR Transcription Factor family	calmodulin-binding protein Identical to Calmodulin-binding transcription activator 2 (Signal-responsive protein 4) (Ethylene-induced calmodulin-binding protein c) (EICBP.c) (AtER66) (CMTA2) [Arabidopsis Thaliana] (GB:Q6NPP4;GB:Q9FMG3); similar to ethyle
Mtr.7580.1.S1_at			0	0.0002452	0.0122	-1.8	not assigned.unknown	not assigned.unknown
Mtr.49791.1.S1_at			0	0.0002452	0.0122	-2.1	hormone metabolism.auxin.induced-regulated-responsive-activated	auxin-responsive protein, putative similar to auxin-responsive protein, putative [Arabidopsis thaliana] (TAIR:AT2G21210.1); similar to auxin-induced SAUR-like protein [Capsicum annuum] (GB:AAM12778.1); contains InterPro domain Auxin responsive SAUR prot
Mtr.46902.1.S1_s_at			0	0.0002459	0.0122	1.5	cell.organisation	kinesin motor family protein similar to kinesin motor family protein [Arabidopsis thaliana] (TAIR:AT4G24170.1); similar to kinesin motor family protein [Arabidopsis thaliana] (TAIR:AT3G51150.1); similar to Kinesin motor domain, putative [Medicago trunca
Mtr.8582.1.S1_at			0	0.0002462	0.0122	-1	hormone metabolism.brassinosteroid.synthesis-degradation.sterols.DWF5	DWF5 (DWARF 5); sterol delta7 reductase Mutants are defective in Brassinosteroid biosynthesis (delta7-sterol-C7 reduction step) and have a dwarf phenotype. Identical to 7-dehydrocholesterol reductase (EC 1.3.1.21) (7-DHC reductase) (Sterol Delta(7)-reduc
Mtr.20947.1.S1_at			0	0.0002471	0.0122	-3	signalling.receptor kinases.wheat LRK10 like	protein kinase, putative similar to kinase [Arabidopsis thaliana] (TAIR:AT1G67000.1); similar to serine/threonine protein kinase family protein [Arabidopsis thaliana] (TAIR:AT1G66930.1); similar to serine/threonine protein kinase, putative [Arabidopsis
Mtr.20947.1.S1_at			0	0.0002471	0.0122	-3	RNA.regulation of transcription.WRKY domain transcription factor family	WRKY, protein kinase family protein, similar to mitogen-activated protein kinase (Arabidopsis thaliana) GI:1255448; contains Pfam profiles PF02671: Paired amphipathic helix repeat, PF03106: WRKY DNA-binding domain, PF00560: Leucine Rich Repeat, PF00069: P
Mtr.8405.1.S1_s_at			0	0.0002476	0.0122	2.1	cell.organisation	myosin heavy chain-related similar to unknown protein [Arabidopsis thaliana] (TAIR:AT1G21810.1); similar to Os11g0170200 [Oryza sativa (japonica cultivar-group)] (GB:NP_001065858.1); similar to coiled-coil protein [Lycopersicon esculentum] (GB:AAN03605.
Mtr.42019.1.S1_at			0	0.00025	0.01222	2.2	stress.abiotic.heat	APG6/CLPB-P/CLPB3 (ALBINO AND PALE GREEN 6); ATP binding / ATPase Encodes a chloroplast-targeted Hsp101 homologue. Functions as a molecular chaperone involved in plastid differentiation mediating internal thylakoid membrane formation and conferring ther
Mtr.43419.1.S1_at			0	0.0002518	0.01226	2.5	signalling.receptor kinases.DUF 26	protein kinase family protein similar to protein kinase family protein [Arabidopsis thaliana] (TAIR:AT4G23160.1); similar to CRK10 (CYSTEINE-RICH RLK10), kinase [Arabidopsis thaliana] (TAIR:AT4G23180.1); similar to CRK6 (CYSTEINE-RICH RLK 6), kinase [Ar
Mtr.34426.1.S1_at			0	0.0002532	0.01231	1	signalling.receptor kinases.leucine rich repeat XI	leucine-rich repeat transmembrane protein kinase, putative similar to leucine-rich repeat transmembrane protein kinase, putative [Arabidopsis thaliana] (TAIR:AT3G24240.1); similar to leucine-rich repeat transmembrane protein kinase, putative [Arabidopsi
Mtr.5225.1.S1_at			0	0.0002538	0.01231	1.4	not assigned.unknown	similar to nucleolar protein gar2-related [Arabidopsis thaliana] (TAIR:AT2G42320.2); similar to expressed protein [Oryza sativa (japonica cultivar-group)] (GB:ABA96901.1)
Mtr.23275.1.S1_at			0	0.0002541	0.01231	1.4	RNA.regulation of transcription.SET-domain transcriptional regulator family	SET domain-containing protein similar to EFS (EARLY FLOWERING IN SHORT DAYS) [Arabidopsis thaliana] (TAIR:AT1G77300.2); similar to Histone H3 (Lys4) methyltransferase complex, subunit SET1 and related methyltransferases (ISS) [Ostreococcus tauri] (GB:CA
Mtr.39698.1.S1_at			0	0.0002545	0.01231	1.2	not assigned.unknown	similar to EDA32 (embryo sac development arrest 32) [Arabidopsis thaliana] (TAIR:AT3G62210.1); similar to Os07g0637200 [Oryza sativa (japonica cultivar-group)] (GB:NP_001060400.1); similar to expressed protein [Oryza sativa (japonica cultivar-group)] (GB:
Mtr.39698.1.S1_at			0	0.0002545	0.01231	1.2	RNA.regulation of transcription.C2H2 zinc finger family	C2H2, zinc finger protein-related, contains Pfam profile PF04396: Protein of unknown function DUF537, weak hit to PF00096: Zinc finger C2H2 type
Mtr.38930.1.S1_at			0	0.0002555	0.01232	1.4	not assigned.unknown	similar to EMB2756 (EMBRYO DEFECTIVE 2756), hydrolase, acting on carbon-nitrogen (but not peptide) bonds, in linear amides [Arabidopsis thaliana] (TAIR:AT1G34550.1); similar to expressed protein [Oryza sativa (japonica cultivar-group)] (GB:ABA91928.2);
Mtr.7363.1.S1_at			0	0.0002563	0.01232	1.8	not assigned.unknown	similar to unknown protein [Arabidopsis thaliana] (TAIR:AT3G18560.1); similar to Os02g0711400 [Oryza sativa (japonica cultivar-group)] (GB:NP_001047903.1); similar to hypothetical protein [Oryza sativa (japonica cultivar-group)] (GB:BAD45365.1)
Mtr.1751.1.S1_s_at			0	0.0002566	0.01232	-3.2	not assigned.unknown	not assigned.unknown
Mtr.4804.1.S1_at			0	0.0002595	0.01235	1.8	misc.plastocyanin-like	ARPN (PLANTACYANIN); copper ion binding Encodes plantacyanin one of blue copper proteins. Involved in anther development and pollination. Expressed in the transmitting tract of the pistil. Identical to Putative basic blue protein precursor (Plantacyanin)
Mtr.36385.1.S1_at			0	0.000261	0.0124	-2	not assigned.unknown	not assigned.unknown
Mtr.43487.1.S1_at			0	0.0002623	0.01242	1.1	not assigned.unknown	similar to unknown protein [Arabidopsis thaliana] (TAIR:AT1G15350.1); similar to hypothetical protein [Glycine max] (GB:AAN03467.1)
Mtr.5675.1.S1_s_at			0	0.0002637	0.01242	1.2	RNA.regulation of transcription.unclassified	GPA1 (G PROTEIN ALPHA SUBUNIT 1); signal transducer Encodes an alpha subunit of a heterotrimeric GTP-binding protein. Positive regulator in abscisic acid (ABA) inhibition of stomatal opening. Recessive alleles have complex phenotypes including: reduced b
Mtr.5675.1.S1_s_at			0	0.0002637	0.01242	1.2	signalling.G-proteins	GPA1 (G PROTEIN ALPHA SUBUNIT 1); signal transducer Encodes an alpha subunit of a heterotrimeric GTP-binding protein. Positive regulator in abscisic acid (ABA) inhibition of stomatal opening. Recessive alleles have complex phenotypes including: reduced b
Mtr.10471.1.S1_at			0	0.0002639	0.01242	-1.2	protein.degradation.ubiquitin	UBC34 (ubiquitin-conjugating enzyme 32); ubiquitin-protein ligase similar to UBC33, ubiquitin-protein ligase [Arabidopsis thaliana] (TAIR:AT5G50430.2); similar to Ubiquitin-conjugating enzyme, E2 [Medicago truncatula] (GB:ABE92643.1); contains InterPro
Msa.1301.1.S1_at			0	0.000264	0.01242	-1.1	not assigned.unknown	similar to unknown protein [Arabidopsis thaliana] (TAIR:AT2G26310.1); similar to putative chalcone isomerase [Lycopersicon esculentum] (GB:AAQ55182.1); similar to Os07g0571600 [Oryza sativa (japonica cultivar-group)] (GB:NP_001060052.1)
Mtr.41546.1.S1_at			0	0.0002643	0.01242	1.4	cell. vesicle transport	clathrin heavy chain, putative similar to clathrin heavy chain, putative [Arabidopsis thaliana] (TAIR:AT3G08530.1); similar to Clathrin propeller, N-terminal; Protein prenyltransferase [Medicago truncatula] (GB:ABE91395.1); similar to Clathrin heavy cha
Mtr.40274.1.S1_x_at			0	0.0002644	0.01242	-3	DNA.synthesis/chromatin structure.histone	histone H4 Identical to Histone H4 [Arabidopsis Thaliana] (GB:P59259;GB:P02308); similar to histone H4 [Arabidopsis thaliana] (TAIR:AT5G59690.1); similar to histone H4 [Arabidopsis thaliana] (TAIR:AT3G45930.1); similar to histone H4 [Arabidopsis thaliana
Mtr.40274.1.S1_x_at			0	0.0002644	0.01242	-3	cell.organisation	histone H4 Identical to Histone H4 [Arabidopsis Thaliana] (GB:P59259;GB:P02308); similar to histone H4 [Arabidopsis thaliana] (TAIR:AT5G59690.1); similar to histone H4 [Arabidopsis thaliana] (TAIR:AT3G45930.1); similar to histone H4 [Arabidopsis thaliana
Mtr.10287.1.S1_at			0	0.0002666	0.01245	1.1	DNA.synthesis/chromatin structure	DNA polymerase lambda (POLL) similar to DNA polymerase lambda [Oryza sativa (japonica cultivar-group)] (GB:BAD18976.1); contains InterPro domain BRCT; (InterPro:IPR001357); contains InterPro domain DNA-directed DNA polymerase X, beta-like; (InterPro:IPR
Mtr.10356.1.S1_at			0	0.0002681	0.01249	-2.1	misc.peroxidases	peroxidase 22 (PER22) (P22) (PRXEA) / basic peroxidase E Identical to Peroxidase 22 precursor (EC 1.11.1.7) (Atperox P22) (ATPEa) (Basic peroxidase E) (PER22) [Arabidopsis Thaliana] (GB:P24102;GB:O80913); similar to peroxidase, putative [Arabidopsis tha
Mtr.43538.1.S1_at			0	0.0002686	0.01249	2.1	PS.photorespiration.serine hydroxymethyltransferase	SHM2 (SERINE HYDROXYMETHYLTRANSFERASE 2); glycine hydroxymethyltransferase Encodes a protein with serine hydroxymethyltransferase activity which is thought to be localized in the mitochondrial matrix. SHM2 expression fails to rescue the conditional letha
Mtr.43538.1.S1_at			0	0.0002686	0.01249	2.1	amino acid metabolism.synthesis.serine-glycine-cysteine group.glycine.glycine hydroxymethyltransferase	SHM2 (SERINE HYDROXYMETHYLTRANSFERASE 2); glycine hydroxymethyltransferase Encodes a protein with serine hydroxymethyltransferase activity which is thought to be localized in the mitochondrial matrix. SHM2 expression fails to rescue the conditional letha
Mtr.43538.1.S1_at			0	0.0002686	0.01249	2.1	C1-metabolism.glycine hydroxymethyltransferase	SHM2 (SERINE HYDROXYMETHYLTRANSFERASE 2); glycine hydroxymethyltransferase Encodes a protein with serine hydroxymethyltransferase activity which is thought to be localized in the mitochondrial matrix. SHM2 expression fails to rescue the conditional letha
Mtr.31102.1.S1_at			0	0.0002691	0.01249	1.1	cell wall.degradation.cellulases and beta -1,4-glucanases	glycosyl hydrolase family 9 protein Identical to Endoglucanase 24 precursor (EC 3.2.1.4) (Endo-1,4-beta glucanase 24) [Arabidopsis Thaliana] (GB:Q93YQ7;GB:Q9SVJ2); similar to glycosyl hydrolase family 9 protein [Arabidopsis thaliana] (TAIR:AT4G39000.1);
Mtr.31102.1.S1_at			0	0.0002691	0.01249	1.1	misc.gluco-, galacto- and mannosidases	glycosyl hydrolase family 9 protein Identical to Endoglucanase 24 precursor (EC 3.2.1.4) (Endo-1,4-beta glucanase 24) [Arabidopsis Thaliana] (GB:Q93YQ7;GB:Q9SVJ2); similar to glycosyl hydrolase family 9 protein [Arabidopsis thaliana] (TAIR:AT4G39000.1);
Mtr.45442.1.S1_at			0	0.0002692	0.01249	1.5	protein.degradation.ubiquitin.E3.RING	IBR domain-containing protein similar to zinc finger protein-related [Arabidopsis thaliana] (TAIR:AT3G27710.1); similar to zinc finger protein-related [Arabidopsis thaliana] (TAIR:AT2G16090.1); similar to Putative RING zinc finger protein [Oryza sativa
Mtr.37564.1.S1_at			0	0.0002699	0.01251	-1.2	hormone metabolism.gibberelin.synthesis-degradation	2-oxoglutarate-dependent dioxygenase, putative similar to AOP1 (2-oxoglutarate?dependent dioxygenase 1.1), oxidoreductase, acting on paired donors, with incorporation or reduction of molecular oxygen, 2-oxoglutarate as one donor, and incorporation of on
Mtr.41652.1.S1_at			0	0.0002708	0.01252	-1.1	hormone metabolism.auxin.induced-regulated-responsive-activated	auxin-responsive family protein similar to auxin-responsive family protein [Arabidopsis thaliana] (TAIR:AT1G56150.1); similar to putative auxin responsive protein [Oryza sativa (japonica cultivar-group)] (GB:AAS07108.1); contains InterPro domain Auxin re
Mtr.12257.1.S1_at			0	0.0002715	0.01253	-1.4	protein.synthesis.misc ribososomal protein	60S ribosomal protein L35 (RPL35D) Identical to 60S ribosomal protein L35-4 (RPL35D) [Arabidopsis Thaliana] (GB:Q9LZ41); similar to 60S ribosomal protein L35 (RPL35B) [Arabidopsis thaliana] (TAIR:AT2G39390.1); similar to 60S ribosomal protein L35 (RPL35A
Mtr.9894.1.S1_at			0	0.0002726	0.01255	-1.2	misc.short chain dehydrogenase/reductase (SDR)	short-chain dehydrogenase/reductase (SDR) family protein similar to short-chain dehydrogenase/reductase (SDR) family protein [Arabidopsis thaliana] (TAIR:AT2G24190.1); similar to Short-chain dehydrogenase/reductase SDR [Medicago truncatula] (GB:ABD28440.
Mtr.1245.1.S1_at			0	0.0002734	0.01256	1.2	signalling.G-proteins	RabGAP/TBC domain-containing protein similar to RAB GTPase activator [Arabidopsis thaliana] (TAIR:AT4G27100.2); similar to TBC1 domain family, member 15 [Xenopus tropicalis] (GB:NP_989223.1); similar to TBC1 domain family, member 15 [Xenopus tropicalis]
Mtr.22766.1.S1_s_at			0	0.0002738	0.01257	1.3	not assigned.unknown	not assigned.unknown
Mtr.9896.1.S1_s_at			0	0.0002743	0.01257	1.9	not assigned.no ontology	SPla/RYanodine receptor (SPRY) domain-containing protein similar to SPla/RYanodine receptor (SPRY) domain-containing protein [Arabidopsis thaliana] (TAIR:AT4G09340.1); similar to ranBPM-like [Oryza sativa (japonica cultivar-group)] (GB:BAD15463.1); cont
Mtr.32925.1.S1_at			0	0.0002746	0.01257	3.4	cell.organisation	PMI1 (PLASTID MOVEMENT IMPAIRED1) Encodes a plant-specific protein of unknown function that appears to be conserved among angiosperms. similar to unknown protein [Arabidopsis thaliana] (TAIR:AT5G20610.1); similar to Os09g0553900 [Oryza sativa (japonica cu
Mtr.47946.1.S1_at			0	0.0002765	0.01261	-1.4	signalling.light	FAR1 (FAR-RED IMPAIRED RESPONSE 1); zinc ion binding Encodes a nuclear localized protein involved in far red light response signaling. Loss of function mutants are defective in far red light responses. Interacts with homologous gene FHY3. similar to FHY3
Mtr.49967.1.S1_at			0	0.0002771	0.01261	2	not assigned.unknown	not assigned.unknown
Mtr.38801.1.S1_at			0	0.0002795	0.01268	1.8	RNA.regulation of transcription.bZIP transcription factor family	TGA4 (TGACG MOTIF-BINDING FACTOR 4); DNA binding / calmodulin binding / transcription factor Encodes a member of basic leucine zipper transcription gene family. Nomenclature according to Xiang, et al. (1997). Identical to Transcription factor TGA4 (Ocs
Mtr.11294.1.S1_at			0	0.0002818	0.01273	1.4	protein.postranslational modification	protein kinase family protein similar to protein kinase family protein [Arabidopsis thaliana] (TAIR:AT1G73460.1); similar to Os05g0466900 [Oryza sativa (japonica cultivar-group)] (GB:NP_001055789.1); similar to Os01g0832900 [Oryza sativa (japonica culti
Msa.1277.1.S1_s_at			0	0.000282	0.01273	-2.9	stress.abiotic.touch/wounding	wound-responsive family protein similar to wound-responsive protein, putative [Arabidopsis thaliana] (TAIR:AT4G10265.1); similar to putative wound-induced protein [Medicago sativa subsp. x varia] (GB:CAB65284.1); similar to wound induced protein [Solanu
Mtr.38537.1.S1_at			0	0.0002824	0.01273	-1.2	not assigned.no ontology	multi-copper oxidase type I family protein similar to multi-copper oxidase type I family protein [Arabidopsis thaliana] (TAIR:AT1G23010.1); similar to Os01g0126100 [Oryza sativa (japonica cultivar-group)] (GB:NP_001041895.1); similar to putative spore c
Mtr.13058.1.S1_at			0	0.0002828	0.01273	3.8	protein.degradation.ubiquitin.E3.SCF.FBOX	kelch repeat-containing F-box family protein similar to kelch repeat-containing F-box family protein [Arabidopsis thaliana] (TAIR:AT3G27150.1); similar to Cyclin-like F-box; Serine/threonine protein phosphatase, BSU1 [Medicago truncatula] (GB:ABE79891.1
Mtr.2135.1.S1_s_at			0	0.000286	0.0128	1.8	not assigned.unknown	not assigned.unknown
Mtr.33329.1.S1_at			0	0.0002911	0.01292	-1.2	not assigned.unknown	not assigned.unknown
Mtr.9009.1.S1_at			0	0.0002982	0.01309	-1.2	secondary metabolism.flavonoids.flavonols	SRG1 (SENESCENCE-RELATED GENE 1); oxidoreductase, acting on paired donors, with incorporation or reduction of molecular oxygen, 2-oxoglutarate as one donor, and incorporation of one atom each of oxygen into both donors Encodes a novel member of the Fe(II
Mtr.4075.1.S1_at			0	0.0003045	0.01326	-1.1	not assigned.unknown	similar to unknown protein [Arabidopsis thaliana] (TAIR:AT5G15890.1); similar to hypothetical protein [Cleome spinosa] (GB:ABD96865.1); contains InterPro domain Protein of unknown function DUF231, plant; (InterPro:IPR004253)
Mtr.15386.1.S1_at			0	0.0003058	0.01329	-1.2	not assigned.no ontology.hydroxyproline rich proteins	hydroxyproline-rich glycoprotein family protein similar to conserved hypothetical protein [Medicago truncatula] (GB:ABE84008.1)
Mtr.15385.1.S1_at			0	0.0003068	0.01331	-2.2	secondary metabolism.isoprenoids.tocopherol biosynthesis.homogentisate phytyltransferase	HPT1 (HOMOGENTISATE PHYTYLTRANSFERASE 1); prenyltransferase Encodes homogentisate phytyltransferase involved in tocopherol biosynthesis. Has impact on seed longevity and plays a role in the adaptation to low temperature stress, notably phloem loading. si
Mtr.44899.1.S1_at			0	0.000308	0.01334	1.5	not assigned.no ontology.hydroxyproline rich proteins	hydroxyproline-rich glycoprotein family protein similar to Os09g0540500 [Oryza sativa (japonica cultivar-group)] (GB:NP_001063809.1); similar to hypothetical protein LOC_Os11g05150 [Oryza sativa (japonica cultivar-group)] (GB:AAX92744.1)
Mtr.36006.1.S1_at			0	0.0003094	0.01336	1.4	stress.biotic	ATMDR11/ATPGP19/MDR1/MDR11/PGP19 (P-GLYCOPROTEIN 19); ATPase, coupled to transmembrane movement of substances / auxin efflux transporter Belongs to the family of ATP-binding cassette (ABC) transporters. Also known as AtMDR11 and PGP19. Possibly regulates
Mtr.36006.1.S1_at			0	0.0003094	0.01336	1.4	transport.ABC transporters and multidrug resistance systems	ATMDR11/ATPGP19/MDR1/MDR11/PGP19 (P-GLYCOPROTEIN 19); ATPase, coupled to transmembrane movement of substances / auxin efflux transporter Belongs to the family of ATP-binding cassette (ABC) transporters. Also known as AtMDR11 and PGP19. Possibly regulates
Mtr.42330.1.S1_at			0	0.0003107	0.01336	1.1	secondary metabolism.phenylpropanoids	4-coumarate--CoA ligase family protein / 4-coumaroyl-CoA synthase family protein similar to OPCL1 (OPC-8:0 COA LIGASE1), 4-coumarate-CoA ligase [Arabidopsis thaliana] (TAIR:AT1G20510.1); similar to putative 4-coumarate--CoA ligase 4CL2 [Oryza sativa (ja
Mtr.24765.1.S1_at			0	0.0003117	0.01336	-2.2	not assigned.unknown	not assigned.unknown
Mtr.29819.1.S1_at			0	0.0003134	0.01339	-1.1	not assigned.unknown	not assigned.unknown
Msa.2811.1.S1_at			0	0.000315	0.01344	2	not assigned.unknown	binding similar to unknown protein [Arabidopsis thaliana] (TAIR:AT1G15940.1); similar to Tudor [Medicago truncatula] (GB:ABE86625.1); contains InterPro domain Armadillo-like helical; (InterPro:IPR011989)
Mtr.44826.1.S1_at			0	0.0003175	0.01345	1.3	not assigned.no ontology	protein transport protein-related similar to unknown protein [Arabidopsis thaliana] (TAIR:AT1G65010.1); similar to Protein kinase PKN/PRK1, effector [Medicago truncatula] (GB:ABE94710.1)
Mtr.26061.1.S1_at			0	0.0003179	0.01345	-1.7	not assigned.unknown	not assigned.unknown
Mtr.40689.1.S1_at			0	0.0003187	0.01346	-1.2	not assigned.unknown	similar to hypothetical protein MtrDRAFT_AC148971g9v1 [Medicago truncatula] (GB:ABD28547.1); similar to Os03g0690000 [Oryza sativa (japonica cultivar-group)] (GB:NP_001050950.1); contains domain SUBFAMILY NOT NAMED (PTHR22739:SF6); contains domain FAMILY
Mtr.41461.1.S1_at			0	0.0003192	0.01346	-1	not assigned.unknown	similar to unknown protein [Arabidopsis thaliana] (TAIR:AT2G26310.1); similar to putative chalcone isomerase [Lycopersicon esculentum] (GB:AAQ55182.1); similar to Os07g0571600 [Oryza sativa (japonica cultivar-group)] (GB:NP_001060052.1)
Mtr.17506.1.S1_at			0	0.0003203	0.01349	1.3	RNA.regulation of transcription.bZIP transcription factor family	haloacid dehalogenase-like hydrolase family protein Identical to Putative phospholipid-transporting ATPase 9 (EC 3.6.3.1) (Aminophospholipid flippase 9) (ALA9) [Arabidopsis Thaliana] (GB:Q9SX33); similar to haloacid dehalogenase-like hydrolase family pr
Mtr.28126.1.S1_at			0	0.0003206	0.01349	1.3	cell.organisation	ATKINESIN-13A/KINESIN-13A; microtubule motor Kinesin-13A localized to entire Golgi stacks. Involved in trichome development. similar to kinesin motor family protein [Arabidopsis thaliana] (TAIR:AT3G16060.1); similar to central motor kinesin 1 [Gossypium
Mtr.1583.1.S1_s_at			0	0.000321	0.01349	1.4	protein.postranslational modification	kinase interacting protein-related similar to kinase interacting family protein [Arabidopsis thaliana] (TAIR:AT2G30500.1); similar to tRNA-binding arm [Medicago truncatula] (GB:ABE94140.1); contains InterPro domain KIP1-like; (InterPro:IPR011684)
Mtr.4971.1.S1_at			0	0.0003242	0.01354	1.2	protein.degradation.ubiquitin.E3.RING	copine-related similar to copine-related [Arabidopsis thaliana] (TAIR:AT5G14420.2); similar to Os08g0135400 [Oryza sativa (japonica cultivar-group)] (GB:NP_001060941.1); similar to hypothetical protein S250_18C08.19 [Sorghum bicolor] (GB:AAL73530.1); co
Mtr.41420.1.S1_at			0	0.0003249	0.01354	-2	cell.cycle	CYCD1;1 (CYCLIN D1;1); cyclin-dependent protein kinase regulator Encodes a D-type cyclin that physically interacts with CDC2A. Its expression is upregulated early during germination. Identical to Cyclin delta-1 (CYCD1) [Arabidopsis Thaliana] (GB:P42751;
Mtr.33432.1.S1_at			0	0.000325	0.01354	1.1	lipid metabolism.FA synthesis and FA elongation.ACP protein	acyl carrier family protein / ACP family protein similar to mtACP-1 (MITOCHONDRIAL ACYL CARRIER PROTEIN 1), acyl carrier [Arabidopsis thaliana] (TAIR:AT2G44620.1); similar to acyl carrier protein, putative [Brassica oleracea] (GB:ABD64990.1); contains I
Mtr.36140.1.S1_at			0	0.0003253	0.01354	2.5	glycolysis.PEPCase	Gene Ontology: Homolog to GO_ID:33319 (1e-09): TAIR|gene:2012447 SPTR:Q8GVE8 symbol:AT1G68750.1 [GO:0006099
Mtr.36140.1.S1_at			0	0.0003253	0.01354	2.5	glycolysis.PEPCase	Swiss-Prot: Homolog to CAPP4_ARATH (3e-09): Carbondioxidefixation;Lyase;Multigenefamily;Photosynthesis;Tricarboxylicacidcycle,Phosphoenolpyruvate carboxylase 4 (EC 4.1.1.31) (PEPCase 4) (PEPC 4) (AtPPC4).||Gene Ontology: Homolog to GO_ID:33319 (1e-09): TA
Mtr.23785.1.S1_at			0	0.0003272	0.01359	-1.2	mitochondrial electron transport / ATP synthesis.cytochrome c oxidase	cytochrome c oxidase assembly protein CtaG / Cox11 family similar to Os03g0718600 [Oryza sativa (japonica cultivar-group)] (GB:NP_001051089.1); similar to Cytochrome c oxidase assembly protein CtaG / Cox11, putative [Medicago truncatula] (GB:ABE90151.1)
Mtr.14994.1.S1_at			0	0.0003274	0.01359	-1.9	not assigned.unknown	not assigned.unknown
Mtr.45124.1.S1_at			0	0.0003314	0.01369	-1.3	hormone metabolism.auxin.signal transduction	EIR1 (ETHYLENE INSENSITIVE ROOT 1); auxin:hydrogen symporter/ transporter Encodes an auxin efflux carrier that is similar to bacterial membrane transporters. Root-specific role in the transport of auxin. Acts downstream of CTR1 and ethylene biosynthesis,
Mtr.34547.1.S1_at			0	0.0003319	0.01369	-1	not assigned.unknown	not assigned.unknown
Mtr.4732.1.S1_at			0	0.000332	0.01369	-1.1	protein.degradation.ubiquitin.E3.RING	zinc finger (C3HC4-type RING finger) family protein similar to zinc finger (C3HC4-type RING finger) family protein [Arabidopsis thaliana] (TAIR:AT2G37950.1); similar to zinc finger protein [Brassica rapa] (GB:ABK56014.1); contains InterPro domain RINGv;
Mtr.10283.1.S1_at			0	0.0003346	0.01373	-1	not assigned.no ontology	hydrolase, alpha/beta fold family protein similar to hydrolase, alpha/beta fold family protein [Arabidopsis thaliana] (TAIR:AT2G18360.1); similar to alpha/beta fold family protein [Lycopersicon esculentum] (GB:AAU03365.1); similar to Os02g0706900 [Oryza
Mtr.9949.1.S1_at			0	0.0003353	0.01373	1.5	not assigned.unknown	binding similar to unknown protein [Arabidopsis thaliana] (TAIR:AT1G15940.1); similar to Tudor [Medicago truncatula] (GB:ABE86625.1); contains InterPro domain Armadillo-like helical; (InterPro:IPR011989)
Mtr.8445.1.S1_s_at			0	0.0003356	0.01373	-1.1	not assigned.unknown	not assigned.unknown
Msa.2909.1.S1_at			0	0.0003368	0.01376	-2.1	secondary metabolism.isoprenoids.tocopherol biosynthesis.homogentisate phytyltransferase	HPT1 (HOMOGENTISATE PHYTYLTRANSFERASE 1); prenyltransferase Encodes homogentisate phytyltransferase involved in tocopherol biosynthesis. Has impact on seed longevity and plays a role in the adaptation to low temperature stress, notably phloem loading. si
Mtr.1844.1.S1_s_at			0	0.0003385	0.01381	1.5	not assigned.unknown	similar to EDA32 (embryo sac development arrest 32) [Arabidopsis thaliana] (TAIR:AT3G62210.1); similar to Os07g0637200 [Oryza sativa (japonica cultivar-group)] (GB:NP_001060400.1); similar to expressed protein [Oryza sativa (japonica cultivar-group)] (GB:
Mtr.38237.1.S1_at			0	0.0003399	0.01383	1.4	not assigned.unknown	similar to unknown protein [Arabidopsis thaliana] (TAIR:AT4G28690.1); similar to Os10g0466000 [Oryza sativa (japonica cultivar-group)] (GB:NP_001064801.1); similar to unknown protein [Oryza sativa (japonica cultivar-group)] (GB:AAK27810.1)
Mtr.50934.1.S1_at			0	0.0003413	0.01386	1.2	not assigned.no ontology.pentatricopeptide (PPR) repeat-containing protein	pentatricopeptide (PPR) repeat-containing protein similar to binding [Arabidopsis thaliana] (TAIR:AT1G62930.1); similar to pentatricopeptide (PPR) repeat-containing protein [Arabidopsis thaliana] (TAIR:AT1G62910.1); similar to pentatricopeptide (PPR) rep
Mtr.50934.1.S1_at			0	0.0003413	0.01386	1.2	RNA.regulation of transcription.NAC domain transcription factor family	NAC, pentatricopeptide (PPR) repeat-containing protein, contains Pfam profile PF01535: PPR repeat
Mtr.39779.1.S1_at			0	0.000343	0.01391	-1.4	not assigned.unknown	similar to unknown protein [Arabidopsis thaliana] (TAIR:AT4G28100.1); similar to hypothetical protein MtrDRAFT_AC139526g8v1 [Medicago truncatula] (GB:ABE80139.1)
Mtr.14950.1.S1_s_at			0	0.0003444	0.01392	-1.1	hormone metabolism.auxin.induced-regulated-responsive-activated	similar to unknown protein [Arabidopsis thaliana] (TAIR:AT2G44500.1); similar to Plant protein family, putative [Medicago truncatula] (GB:ABE79402.1); similar to H+transporting two-sector ATPase, delta (OSCP) subunit; Hypothetical plant protein [Medic
Mtr.7939.1.S1_at			0	0.0003448	0.01392	-1.1	not assigned.unknown	not assigned.unknown
Mtr.10028.1.S1_at			0	0.0003461	0.01395	-1.1	RNA.regulation of transcription.Histone acetyltransferases	GCN5 (Histon acetyltransferase HAT1) Encodes a histone acetyltransferase that is plays a role in the determination of the embryonic root-shoot axis. It is also required to regulate the floral meristem activity by modulating the extent of expression of W
Mtr.45546.1.S1_at			0	0.0003474	0.01395	-1.1	nucleotide metabolism.deoxynucleotide metabolism.dUTP diphosphatase	deoxyuridine 5'-triphosphate nucleotidohydrolase family similar to Deoxyuridine 5'-triphosphate nucleotidohydrolase (dUTPase) (dUTP pyrophosphatase) (P18) (GB:P32518); contains InterPro domain DeoxyUTP pyrophosphatase; (InterPro:IPR008180); contains Inte
Msa.953.1.S1_at			0	0.0003478	0.01395	-5.1	stress.biotic	acidic endochitinase (CHIB1) Identical to Acidic endochitinase precursor (EC 3.2.1.14) (CHIB1) [Arabidopsis Thaliana] (GB:O22072;GB:O22073;GB:O24614;GB:Q5HYZ8); similar to acidic endochitinase (GB:AAA32768.1); contains InterPro domain Glycoside hydrolas
Mtr.24985.1.S1_at			0	0.0003491	0.01395	1.3	protein.degradation.cysteine protease	OTU-like cysteine protease family protein similar to OTU-like cysteine protease family protein [Arabidopsis thaliana] (TAIR:AT5G04250.1); similar to OTU-like cysteine protease-like [Oryza sativa (japonica cultivar-group)] (GB:BAD22968.1); similar to Os0
Mtr.7044.1.S1_at			0	0.0003491	0.01395	-1.1	misc.alcohol dehydrogenases	alcohol dehydrogenase, putative similar to alcohol dehydrogenase, putative [Arabidopsis thaliana] (TAIR:AT4G22110.2); similar to alcohol dehydrogenase ADH [Lycopersicon esculentum] (GB:AAB33480.2); contains InterPro domain NAD-binding site; (InterPro:IP
Msa.2119.1.S1_at			0	0.0003502	0.01395	-2	cell wall.degradation	peptidoglycan-binding LysM domain-containing protein similar to peptidoglycan-binding LysM domain-containing protein [Arabidopsis thaliana] (TAIR:AT4G25433.1); similar to Os10g0524300 [Oryza sativa (japonica cultivar-group)] (GB:NP_001065106.1); similar
Mtr.31618.1.S1_at			0	0.0003503	0.01395	1.6	DNA.synthesis/chromatin structure	TOP1alpha (TOPOISOMERASE I) Encodes one of two Arabidopsis topoisomerase I genes. Disruptions in this gene affect phyllotaxis and plant architecture suggesting that the gene plays a critical role in the maintenance of a regular pattern of organ initiati
Mtr.51620.1.S1_x_at			0	0.0003504	0.01395	-2.1	not assigned.unknown	not assigned.unknown
Mtr.31.1.S1_at			0	0.0003512	0.01397	-1.3	misc.peroxidases	peroxidase, putative Identical to Peroxidase 67 precursor (EC 1.11.1.7) (Atperox P67) (ATP44) (PER67) [Arabidopsis Thaliana] (GB:Q9LVL2); similar to peroxidase, putative [Arabidopsis thaliana] (TAIR:AT5G58400.1); similar to peroxidase precursor [Quercus
Mtr.4738.1.S1_at			0	0.0003532	0.01403	-2.2	stress.biotic	disease resistance-responsive family protein / fibroin-related similar to disease resistance-responsive family protein [Arabidopsis thaliana] (TAIR:AT1G07730.2); similar to hypothetical protein [Oryza sativa (japonica cultivar-group)] (GB:BAB64642.1); co
Mtr.42936.1.S1_at			0	0.0003561	0.01407	-3.1	not assigned.unknown	not assigned.unknown
Mtr.33060.1.S1_at			0	0.0003589	0.01413	1.6	not assigned.unknown	similar to unknown protein [Arabidopsis thaliana] (TAIR:AT3G63090.1); similar to Os03g0181400 [Oryza sativa (japonica cultivar-group)] (GB:NP_001049169.1); similar to Os11g0544300 [Oryza sativa (japonica cultivar-group)] (GB:NP_001068052.1); similar to
Mtr.44787.1.S1_at			0	0.0003622	0.01417	1.2	protein.postranslational modification	protein kinase family protein similar to ATPK3 (Arabidopsis thaliana serine/threonine protein kinase 3), kinase [Arabidopsis thaliana] (TAIR:AT5G08160.1); similar to cyclin G-associated kinase-like protein [Oryza sativa (japonica cultivar-group)] (GB:BA
Mtr.48816.1.S1_at			0	0.0003622	0.01417	-1.4	not assigned.unknown	similar to unknown protein [Arabidopsis thaliana] (TAIR:AT5G64460.6); similar to phosphoglycerate mutase-like protein [Glycine max] (GB:AAG38144.1); contains InterPro domain Phosphoglycerate mutase; (InterPro:IPR013078)
Mtr.43631.1.S1_at			0	0.0003626	0.01417	2.1	signalling.light	PAT1 (PHYTOCHROME A SIGNAL TRANSDUCTION 1); transcription factor Member of GRAS gene family. Semi-dominant mutant has a reduced response to far-red light and appears to act early in the phytochrome A signaling pathway. similar to SCL21 (SCARECROW-LIKE 21
Mtr.43631.1.S1_at			0	0.0003626	0.01417	2.1	RNA.regulation of transcription.GRAS transcription factor family	GRAS, phytochrome A signal transduction 1 (PAT1);phytochrome A signal transduction 1 (PAT1);Member of GRAS gene family. Semi-dominant mutant has a reduced response to far-red light and appears to act early in the phytochrome A signaling pathway.
Mtr.37348.1.S1_at			0	0.0003634	0.01417	1.5	protein.degradation.subtilases	AIR3 (Auxin-Induced in Root cultures 3); subtilase isolated from differential screening of a cDNA library from auxin-treated root culture. encodes a protein similar to subtilisin-like serine protease which is believed to be active outside the plant cell.
Mtr.6487.1.S1_at			0	0.0003634	0.01417	1.1	stress.abiotic.drought/salt	dehydration-responsive protein-related similar to dehydration-responsive protein-related [Arabidopsis thaliana] (TAIR:AT1G13860.3); similar to dehydration-responsive protein-related [Arabidopsis thaliana] (TAIR:AT2G03480.1); similar to Os02g0755000 [Ory
Mtr.27305.1.S1_at			0	0.0003642	0.01419	2	signalling.receptor kinases.S-locus glycoprotein like	S-locus protein kinase, putative similar to ARK1 (A. THALIANA RECEPTOR KINASE I), kinase [Arabidopsis thaliana] (TAIR:AT1G65790.1); similar to S-locus protein kinase, putative [Arabidopsis thaliana] (TAIR:AT4G27290.1); similar to ARK3 (Arabidopsis Recep
Mtr.24835.1.S1_at			0	0.0003671	0.01422	-1.1	not assigned.unknown	not assigned.unknown
Mtr.1865.1.S1_at			0	0.0003672	0.01422	1.2	DNA.unspecified	transcriptional activator, putative similar to PIE1 (PHOTOPERIOD-INDEPENDENT EARLY FLOWERING 1), ATP binding / DNA binding / helicase [Arabidopsis thaliana] (TAIR:AT3G12810.1); similar to SNF2-related domain-containing protein [Dictyostelium discoideum
Msa.1623.1.S1_at			0	0.0003691	0.01425	-1.4	misc.peroxidases	peroxidase, putative Identical to Peroxidase 53 precursor (EC 1.11.1.7) (Atperox P53) (ATPA2) (PER53) [Arabidopsis Thaliana] (GB:Q42578); similar to peroxidase, putative [Arabidopsis thaliana] (TAIR:AT5G06730.1); similar to Peroxidase A2 (GB:P80679); co
Mtr.44479.1.S1_at			0	0.0003696	0.01425	-1.7	not assigned.no ontology	similar to unknown protein [Arabidopsis thaliana] (TAIR:AT5G11390.1); similar to putative protein [Medicago truncatula] (GB:ABE91791.1); contains InterPro domain Prefoldin; (InterPro:IPR009053)
Mtr.20297.1.S1_at			0	0.0003707	0.01425	1.9	secondary metabolism.isoprenoids.carotenoids.violaxanthin de-epoxidase	NPQ1 (NON-PHOTOCHEMICAL QUENCHING 1) Violaxanthin deepoxidase involved in xanthophyll cycle.Two major consequences of the npq1 mutation are the absence of zeaxanthin formation in strong light and the partial inhibition of the quenching of singlet excited
Mtr.12357.1.S1_at			0	0.0003749	0.01435	-1.5	amino acid metabolism.degradation.aspartate family.threonine	ETHE1/GLX2-3 (GLYOXALASE 2-3); hydroxyacylglutathione hydrolase Identical to Putative hydroxyacylglutathione hydrolase 3, mitochondrial precursor (EC 3.1.2.6) (Glyoxalase II) (Glx II) (GLY3) [Arabidopsis Thaliana] (GB:Q9C8L4;GB:Q93VR2;GB:Q96332;GB:Q9LPH
Mtr.12357.1.S1_at			0	0.0003749	0.01435	-1.5	Biodegradation of Xenobiotics.hydroxyacylglutathione hydrolase	ETHE1/GLX2-3 (GLYOXALASE 2-3); hydroxyacylglutathione hydrolase Identical to Putative hydroxyacylglutathione hydrolase 3, mitochondrial precursor (EC 3.1.2.6) (Glyoxalase II) (Glx II) (GLY3) [Arabidopsis Thaliana] (GB:Q9C8L4;GB:Q93VR2;GB:Q96332;GB:Q9LPH
Mtr.21943.1.S1_s_at			0	0.0003765	0.01437	1	misc.cytochrome P450	CYP71B37 (cytochrome P450, family 71, subfamily B, polypeptide 37); oxygen binding putative cytochrome P450 Identical to Cytochrome P450 71B37 (EC 1.14.-.-) (CYP71B37) [Arabidopsis Thaliana] (GB:Q9LIP3); similar to CYP71B36 (cytochrome P450, family 71, s
Mtr.38748.1.S1_at			0	0.0003781	0.01439	1.9	not assigned.unknown	similar to unknown protein [Arabidopsis thaliana] (TAIR:AT5G11890.1); similar to Heavy metal transport/detoxification protein; Harpin-induced 1 [Medicago truncatula] (GB:ABE94112.1); contains InterPro domain Harpin-induced 1; (InterPro:IPR010847)
Msa.2575.1.S1_at			0	0.000379	0.01439	4.3	minor CHO metabolism.raffinose family.galactinol synthases.known	ATGOLS2 (ARABIDOPSIS THALIANA GALACTINOL SYNTHASE 2); transferase, transferring glycosyl groups / transferase, transferring hexosyl groups similar to ATGOLS3 (ARABIDOPSIS THALIANA GALACTINOL SYNTHASE 3), transferase, transferring glycosyl groups / trans
Mtr.39849.1.S1_at			0	0.0003794	0.01439	-2.7	RNA.regulation of transcription.C2H2 zinc finger family	KEGG: Homolog to mmu:110147 (3e-33): Bat8; HLA-B associated transcript 8 [EC:2.1.1.43] [KO:K05302]||Swiss-Prot: Homolog to EHMT2_MOUSE (2e-33): Alternativesplicing;ANKrepeat;Chromatinregulator;Methyltransferase;Nuclearprotein;Repeat;Transferase,Histone-l
Mtr.39849.1.S1_at			0	0.0003794	0.01439	-2.7	RNA.regulation of transcription.SET-domain transcriptional regulator family	KEGG: Homolog to mmu:110147 (3e-33): Bat8; HLA-B associated transcript 8 [EC:2.1.1.43] [KO:K05302]||Swiss-Prot: Homolog to EHMT2_MOUSE (2e-33): Alternativesplicing;ANKrepeat;Chromatinregulator;Methyltransferase;Nuclearprotein;Repeat;Transferase,Histone-l
Mtr.39849.1.S1_at			0	0.0003794	0.01439	-2.7	not assigned.no ontology	KEGG: Homolog to mmu:110147 (3e-33): Bat8; HLA-B associated transcript 8 [EC:2.1.1.43] [KO:K05302]||Swiss-Prot: Homolog to EHMT2_MOUSE (2e-33): Alternativesplicing;ANKrepeat;Chromatinregulator;Methyltransferase;Nuclearprotein;Repeat;Transferase,Histone-l
Mtr.46635.1.S1_at			0	0.0003797	0.01439	1.2	transport.misc	emp24/gp25L/p24 family protein similar to emp24/gp25L/p24 family protein [Arabidopsis thaliana] (TAIR:AT1G57620.1); similar to Os06g0210100 [Oryza sativa (japonica cultivar-group)] (GB:NP_001057112.1); similar to emp24 protein [Hyacinthus orientalis] (GB
Mtr.5827.1.S1_at			0	0.0003803	0.01439	1.4	cell.organisation	VIIIA (Myosin-like protein VIIA); motor member of Myosin-like proteins similar to ATM2 (ARABIDOPSIS THALIANA MYOSIN 4) [Arabidopsis thaliana] (TAIR:AT5G54280.2); similar to ATATM (myosin 1), motor [Arabidopsis thaliana] (TAIR:AT3G19960.1); similar to VII
Mtr.42747.1.S1_at			0	0.0003808	0.01439	1.5	cell.division	TTN7 (TITAN7); ATP binding cohesin similar to SMC2 (STRUCTURAL MAINTENANCE OF CHROMOSOMES 2) [Arabidopsis thaliana] (TAIR:AT5G62410.1); similar to putative SMC3 protein [Oryza sativa (japonica cultivar-group)] (GB:BAD08001.1); similar to SMC3 protein [Or
Msa.2274.1.S1_at			0	0.0003855	0.01439	2.1	not assigned.unknown	not assigned.unknown
Mtr.35393.1.S1_at			0	0.0003865	0.01439	-1.6	not assigned.unknown	similar to hypothetical protein [Prunus persica] (GB:AAO14625.1)
Mtr.14263.1.S1_at			0	0.0003866	0.01439	-2.1	stress.biotic	disease resistance protein (CC-NBS-LRR class), putative Identical to Probable disease resistance protein At5g66900 [Arabidopsis Thaliana] (GB:Q9FKZ1); similar to disease resistance protein (CC-NBS-LRR class), putative [Arabidopsis thaliana] (TAIR:AT5G66
Mtr.17273.1.S1_s_at			0	0.0003883	0.01439	2.2	hormone metabolism.cytokinin.signal transduction	ATRR3 (RESPONSE REGULATOR 3); transcription regulator Encodes an A- type response Regulator that is primarily expressed in the root and is involved in cytokinin-mediated signalling. Identical to Two-component response regulator ARR8 (Response reactor 3)
Mtr.17273.1.S1_s_at			0	0.0003883	0.01439	2.2	RNA.regulation of transcription.ARR	ATRR3 (RESPONSE REGULATOR 3); transcription regulator Encodes an A- type response Regulator that is primarily expressed in the root and is involved in cytokinin-mediated signalling. Identical to Two-component response regulator ARR8 (Response reactor 3)
Msa.1903.1.S1_at			0	0.0003889	0.01439	-2.2	stress.abiotic.unspecified	Bet v I allergen family protein Identical to MLP-like protein 423 (MLP423) [Arabidopsis Thaliana] (GB:Q93VR4;GB:Q8L9L8;GB:Q9LR93); similar to MLP34 (MLP-LIKE PROTEIN 34) [Arabidopsis thaliana] (TAIR:AT1G70850.3); similar to Bet v I allergen [Medicago tru
Mtr.47272.1.S1_at			0	0.0003898	0.01439	-1.3	protein.synthesis.elongation	elongation factor P (EF-P) family protein similar to elongation factor P (EF-P) family protein [Arabidopsis thaliana] (TAIR:AT4G26310.1); similar to elongation factor P [Synechococcus elongatus PCC 6301] (GB:YP_172255.1); similar to Os11g0116400 [Oryza
Mtr.19988.1.S1_at			0	0.0003916	0.01439	1.1	stress.abiotic.drought/salt	dehydration-responsive protein-related similar to dehydration-responsive protein-related [Arabidopsis thaliana] (TAIR:AT1G78240.1); similar to dehydration-responsive protein-related [Arabidopsis thaliana] (TAIR:AT1G13860.3); similar to Os02g0755000 [Ory
Mtr.10902.1.S1_at			0	0.0003926	0.01439	-1.1	amino acid metabolism.degradation.aspartate family.lysine	lysine decarboxylase family protein similar to expressed protein [Oryza sativa (japonica cultivar-group)] (GB:AAT76324.1); contains InterPro domain Conserved hypothetical protein 730; (InterPro:IPR005269)
Mtr.27114.1.S1_at			0	0.0003932	0.01439	2	not assigned.unknown	not assigned.unknown
Mtr.30503.1.S1_at			0	0.0003932	0.01439	-1.9	not assigned.unknown	not assigned.unknown
Mtr.30361.1.S1_at			0	0.0003934	0.01439	-1.9	not assigned.unknown	not assigned.unknown
Mtr.37965.1.S1_at			0	0.0003935	0.01439	1.2	misc.alcohol dehydrogenases	allyl alcohol dehydrogenase, putative similar to AT-AER (ALKENAL REDUCTASE), 2-alkenal reductase [Arabidopsis thaliana] (TAIR:AT5G16970.1); similar to NADP-dependent oxidoreductase, putative [Arabidopsis thaliana] (TAIR:AT3G03080.1); similar to NADP-dep
Mtr.50198.1.S1_at			0	0.0003936	0.01439	-1.2	not assigned.unknown	not assigned.unknown
Mtr.41797.1.S1_at			0	0.0003949	0.01439	1	not assigned.no ontology.C2 domain-containing protein	C2 domain-containing protein similar to pleckstrin homology (PH) domain-containing protein [Arabidopsis thaliana] (TAIR:AT4G17140.1); similar to vacuolar protein sorting 13C protein-like [Oryza sativa (japonica cultivar-group)] (GB:BAD19476.1); similar
Mtr.33071.1.S1_at			0	0.000395	0.01439	-1.4	not assigned.unknown	not assigned.unknown
Mtr.42683.1.S1_at			0	0.000397	0.01442	1.1	lipid metabolism.FA synthesis and FA elongation.acyl coa ligase	ligase similar to acyl-activating enzyme 17 (AAE17) [Arabidopsis thaliana] (TAIR:AT5G23050.1); similar to acyl-activating enzyme 18, putative, expressed [Oryza sativa (japonica cultivar-group)] (GB:ABF99434.1); similar to Os03g0805500 [Oryza sativa (jap
Mtr.31571.1.S1_at			0	0.0003983	0.01445	1.6	not assigned.unknown	not assigned.unknown
Mtr.38447.1.S1_at			0	0.0003995	0.01447	-2.3	cell wall.pectin*esterases.PME	C/VIF1 (CELL WALL / VACUOLAR INHIBITOR OF FRUCTOSIDASE 1); pectinesterase inhibitor Plant cell wall (CWI) and vacuolar invertases (VI) play important roles in carbohydrate metabolism, stress responses and sugar signaling. similar to invertase inhibitor
Mtr.38447.1.S1_at			0	0.0003995	0.01447	-2.3	misc.invertase/pectin methylesterase inhibitor family protein	C/VIF1 (CELL WALL / VACUOLAR INHIBITOR OF FRUCTOSIDASE 1); pectinesterase inhibitor Plant cell wall (CWI) and vacuolar invertases (VI) play important roles in carbohydrate metabolism, stress responses and sugar signaling. similar to invertase inhibitor
Mtr.14160.1.S1_at			0	0.0004004	0.01447	1.2	nucleotide metabolism.synthesis.pyrimidine.UMP Synthase	uridine 5'-monophosphate synthase / UMP synthase (PYRE-F) (UMPS) Identical to Uridine 5'-monophosphate synthase (UMP synthase) [Includes: Orotate phosphoribosyltransferase (EC 2.4.2.10) (OPRTase); Orotidine 5'- phosphate decarboxylase (EC 4.1.1.23) (OMPd
Mtr.42625.1.S1_at			0	0.0004021	0.01447	1.4	cell.organisation	VLN3 (VILLIN 3); actin binding Encodes a protein with high homology to animal villin. Identical to Villin-3 (VLN3) [Arabidopsis Thaliana] (GB:O81645;GB:Q9LEA4;GB:Q9SCN1); similar to villin, putative [Arabidopsis thaliana] (TAIR:AT5G57320.1); similar to V
Mtr.44664.1.S1_at			0	0.0004029	0.01447	-1.9	not assigned.unknown	not assigned.unknown
Mtr.20339.1.S1_s_at			0	0.0004043	0.01447	-1.3	RNA.processing.splicing	pre-mRNA splicing factor 10 kDa subunit, putative Identical to Protein At4g14342 [Arabidopsis Thaliana] (GB:P58728); similar to splicing factor, putative [Arabidopsis thaliana] (TAIR:AT3G23325.1); similar to Os08g0444100 [Oryza sativa (japonica cultivar
Mtr.42648.1.S1_at			0	0.0004053	0.01449	1.9	RNA.regulation of transcription.MYB domain transcription factor family	AtMYB63 (myb domain protein 63); DNA binding / transcription factor Member of the R2R3 factor gene family. similar to AtMYB58 (myb domain protein 58), DNA binding / transcription factor [Arabidopsis thaliana] (TAIR:AT1G16490.1); similar to Myb-related pr
Mtr.18840.1.S1_at			0	0.0004104	0.01452	1.8	not assigned.no ontology	hAT dimerisation domain-containing protein similar to hAT dimerisation domain-containing protein [Arabidopsis thaliana] (TAIR:AT3G29765.1); similar to unknown protein [Arabidopsis thaliana] (TAIR:AT3G29763.1); similar to unknown protein [Arabidopsis tha
Mtr.47546.1.S1_at			0	0.0004122	0.01453	1.3	not assigned.no ontology	Swiss-Prot: Homolog to ALB1_GLYSO (1e-17): Planttoxin;Seedstorageprotein;Signal;Storageprotein;Toxin,Albumin 1 precursor (A1) [Contains: Albumin 1 chain b (A1b) (Leginsulin); Albumin 1 chain a (A1a)].
Mtr.49103.1.S1_s_at			0	0.0004123	0.01453	-2	DNA.synthesis/chromatin structure.histone	histone H3 Identical to Histone H3.2 (Histone H3.1) (HTR1) [Arabidopsis Thaliana] (GB:P59226); similar to histone H3 [Arabidopsis thaliana] (TAIR:AT5G10390.1); similar to histone H3 [Arabidopsis thaliana] (TAIR:AT5G65360.1); similar to histone H3 [Arabid
Mtr.38855.1.S1_at			0	0.0004127	0.01453	1.1	protein.degradation.ubiquitin.E3.RING	zinc finger (C3HC4-type RING finger) family protein similar to protein binding / zinc ion binding [Arabidopsis thaliana] (TAIR:AT4G26580.1); similar to Zinc finger, RING-type; RINGv [Medicago truncatula] (GB:ABE89318.1); contains InterPro domain Zinc fi
Mtr.51405.1.S1_at			0	0.0004136	0.01453	1.3	not assigned.unknown	similar to C2 domain-containing protein [Arabidopsis thaliana] (TAIR:AT1G48090.2); similar to hypothetical protein MtrDRAFT_AC135799g29v1 [Medicago truncatula] (GB:ABE82166.1); contains InterPro domain Vacuolar protein sorting-associated protein; (InterPr
Mtr.8676.1.S1_s_at			0	0.0004149	0.01453	1.8	stress.biotic	disease resistance protein (CC-NBS-LRR class), putative Identical to Probable disease resistance protein At5g66910 [Arabidopsis Thaliana] (GB:Q9FKZ0); similar to disease resistance protein (CC-NBS-LRR class), putative [Arabidopsis thaliana] (TAIR:AT5G66
Mtr.1669.1.S1_at			0	0.0004149	0.01453	1.1	not assigned.unknown	not assigned.unknown
Mtr.41242.1.S1_at			0	0.0004169	0.01458	-1.2	not assigned.no ontology	heterogeneous nuclear ribonucleoprotein, putative / hnRNP, putative similar to RNA binding [Arabidopsis thaliana] (TAIR:AT5G66010.1); similar to unknown [Solanum tuberosum] (GB:ABB86262.1); contains InterPro domain Nucleotide-binding, alpha-beta plait;
Mtr.36954.1.S1_at			0	0.0004175	0.01458	-2.8	not assigned.unknown	not assigned.unknown
Mtr.49069.1.S1_s_at			0	0.0004176	0.01458	1.6	protein.postranslational modification	ANP1 (NPK1-RELATED PROTEIN KINASE 1S); kinase NPK1-related protein kinase 1S Identical to Mitogen-activated protein kinase kinase kinase ANP1 (EC 2.7.11.25) (Arabidopsis NPK1-related kinase 1) (ANP1) [Arabidopsis Thaliana] (GB:O22040;GB:O04030;GB:O22039;
Mtr.49069.1.S1_s_at			0	0.0004176	0.01458	1.6	RNA.regulation of transcription.WRKY domain transcription factor family	WRKY, protein kinase family protein, similar to mitogen-activated protein kinase (Arabidopsis thaliana) GI:1255448; contains Pfam profiles PF02671: Paired amphipathic helix repeat, PF03106: WRKY DNA-binding domain, PF00560: Leucine Rich Repeat, PF00069: P
Mtr.45813.1.S1_at			0	0.0004192	0.01459	1.5	RNA.regulation of transcription.HDA	HDA14 (histone deacetylase 14); histone deacetylase similar to HDA15 (histone deacetylase 15), histone deacetylase [Arabidopsis thaliana] (TAIR:AT3G18520.2); similar to Os12g0182700 [Oryza sativa (japonica cultivar-group)] (GB:NP_001066322.1); similar t
Mtr.17287.1.S1_at			0	0.0004213	0.0146	-1.3	not assigned.unknown	similar to conserved hypothetical protein [Medicago truncatula] (GB:ABE79809.1)
Mtr.43879.1.S1_at			0	0.0004216	0.0146	1.4	signalling.MAP kinases	ATMPK18 (Arabidopsis thaliana MAP kinase 8); MAP kinase member of MAP Kinase Identical to Mitogen-activated protein kinase 18 (EC 2.7.11.24) (MAP kinase 18) (AtMPK18) (MPK18) [Arabidopsis Thaliana] (GB:Q9C5C0;GB:Q9LPG7); similar to ATMPK19 (Arabidopsis t
Mtr.39663.1.S1_at			0	0.0004227	0.01463	-1.2	not assigned.unknown	not assigned.unknown
Mtr.17305.1.S1_at			0	0.0004238	0.01463	1.5	protein.degradation	peptidase S41 family protein similar to peptidase S41 family protein [Arabidopsis thaliana] (TAIR:AT3G57680.1); similar to Peptidase S41 [Medicago truncatula] (GB:ABE79831.1); contains InterPro domain PDZ/DHR/GLGF; (InterPro:IPR001478); contains InterPro
Mtr.27060.1.S1_at			0	0.0004238	0.01463	-1.4	not assigned.no ontology	aminomethyltransferase similar to aminomethyltransferase, putative [Arabidopsis thaliana] (TAIR:AT1G11860.2); similar to COG0354: Predicted aminomethyltransferase related to GcvT [Nostoc punctiforme PCC 73102] (GB:ZP_00106552.1); contains InterPro domai
Msa.1050.1.S1_at			0	0.0004241	0.01463	1.2	amino acid metabolism.synthesis.aromatic aa.chorismate.chorismate synthase	EMB1144 (EMBRYO DEFECTIVE 1144); chorismate synthase Identical to Chorismate synthase, chloroplast precursor (EC 4.2.3.5) (5- enolpyruvylshikimate-3-phosphate phospholyase) [Arabidopsis Thaliana] (GB:P57720;GB:Q570J9;GB:Q93ZI3); similar to 3-phosphoshik
Mtr.37837.1.S1_s_at			0	0.0004281	0.01473	1.4	hormone metabolism.brassinosteroid.signal transduction.other	BIM1 (BES1-interacting Myc-like protein 1); DNA binding / transcription factor Arabidopsis thaliana basic helix-loop-helix (bHLH) family protein involved in brassinosteroid signaling. It synergistically interacts with BES1 to bind to E box sequences (CAN
Mtr.37837.1.S1_s_at			0	0.0004281	0.01473	1.4	RNA.regulation of transcription.bHLH,Basic Helix-Loop-Helix family	bHLH, basic helix-loop-helix (bHLH) family protein, contains Pfam profile: PF00010 helix-loop-helix DNA-binding domain
Mtr.957.1.S1_at			0	0.0004328	0.0148	-1.2	RNA.regulation of transcription.unclassified	phototropic-responsive NPH3 family protein similar to phototropic-responsive NPH3 family protein [Arabidopsis thaliana] (TAIR:AT5G03250.1); similar to transposon protein, putative, Mutator sub-class, expressed [Oryza sativa (japonica cultivar-group)] (G
Mtr.957.1.S1_at			0	0.0004328	0.0148	-1.2	signalling.light	phototropic-responsive NPH3 family protein similar to phototropic-responsive NPH3 family protein [Arabidopsis thaliana] (TAIR:AT5G03250.1); similar to transposon protein, putative, Mutator sub-class, expressed [Oryza sativa (japonica cultivar-group)] (G
Msa.1748.1.S1_at			0	0.000433	0.0148	-2.4	DNA.synthesis/chromatin structure.histone	histone H4 Identical to Histone H4 [Arabidopsis Thaliana] (GB:P59259;GB:P02308); similar to histone H4 [Arabidopsis thaliana] (TAIR:AT5G59690.1); similar to histone H4 [Arabidopsis thaliana] (TAIR:AT3G45930.1); similar to histone H4 [Arabidopsis thaliana
Msa.1748.1.S1_at			0	0.000433	0.0148	-2.4	cell.organisation	histone H4 Identical to Histone H4 [Arabidopsis Thaliana] (GB:P59259;GB:P02308); similar to histone H4 [Arabidopsis thaliana] (TAIR:AT5G59690.1); similar to histone H4 [Arabidopsis thaliana] (TAIR:AT3G45930.1); similar to histone H4 [Arabidopsis thaliana
Mtr.9420.1.S1_s_at			0	0.0004332	0.0148	1.1	development.unspecified	ATS1 (ARABIDOPSIS THALIANA SEED GENE 1); calcium ion binding Gene is expressed preferentially in the embryo, has similarity to a rice ABA-responsive gene, EFA27. similar to caleosin-related family protein / embryo-specific protein, putative [Arabidopsis
Msa.2664.1.S1_at			0	0.0004332	0.0148	1.1	amino acid metabolism.synthesis.aspartate family.methionine	ATCIMS (COBALAMIN-INDEPENDENT METHIONINE SYNTHASE); 5-methyltetrahydropteroyltriglutamate-homocysteine S-methyltransferase/ methionine synthase Encodes a cytosolic cobalamin-independent methionine synthase, involved in methionine regeneration via the act
Mtr.9307.1.S1_at			0	0.0004359	0.01484	1.9	minor CHO metabolism.trehalose.potential TPS/TPP	ATTPS6 (Arabidopsis thaliana trehalose phosphatase/synthase 6); transferase, transferring glycosyl groups / trehalose-phosphatase Encodes an enzyme putatively involved in trehalose biosynthesis. The protein has a trehalose synthase (TPS)-like domain that
Mtr.34732.1.S1_at			0	0.0004381	0.01488	1.5	minor CHO metabolism.trehalose.TPS	ATTPS1 (TREHALOSE-6-PHOSPHATE SYNTHASE); transferase, transferring glycosyl groups Encodes an enzyme putatively involved in trehalose biosynthesis. The protein has a trehalose synthase (TPS)-like domain but no trehalose phosphatase (TPP)-like domain. AT
Mtr.11427.1.S1_at			0	0.0004383	0.01488	1.6	DNA.synthesis/chromatin structure	CHR5 (chromatin remodeling 5); ATP binding / DNA binding / chromatin binding / helicase similar to PKL/SSL2 (PICKLE, SUPPRESSOR OF SLR2) [Arabidopsis thaliana] (TAIR:AT2G25170.1); similar to SNF2-related; Chromo; DEAD/DEAH box helicase, N-terminal; DNA-
Mtr.45971.1.S1_at			0	0.0004401	0.0149	1.9	minor CHO metabolism.others	aldose 1-epimerase family protein similar to aldose 1-epimerase family protein [Arabidopsis thaliana] (TAIR:AT4G23730.1); similar to Aldose 1-epimerase-like [Oryza sativa (japonica cultivar-group)] (GB:BAD72415.1); similar to Os01g0658700 [Oryza sativa (
Mtr.5290.1.S1_at			0	0.0004414	0.0149	1.2	signalling.light	FHY3 (far-red elongated hypocotyls 3); zinc ion binding A component of the PHYA signaling network, mediates the FR-HIR response to far-red light in concert with FAR1 similar to FAR1 (FAR-RED IMPAIRED RESPONSE 1), zinc ion binding [Arabidopsis thaliana] (
Mtr.27572.1.S1_at			0	0.0004421	0.0149	1.7	hormone metabolism.abscisic acid.induced-regulated-responsive-activated	ATHVA22A (Arabidopsis thaliana HVA22 homologue A) Part of the AtHVA22a family. Protein expression is ABA- and stress-inducible. Identical to HVA22-like protein a (AtHVA22a) (HVA22A) [Arabidopsis Thaliana] (GB:Q9S7V4); similar to ATHVA22C (Arabidopsis tha
Mtr.52155.1.S1_at			0	0.0004424	0.0149	-2.1	not assigned.unknown	similar to unknown protein [Arabidopsis thaliana] (TAIR:AT1G16910.1); similar to Protein of unknown function DUF640 [Medicago truncatula] (GB:ABE92798.1); contains InterPro domain Protein of unknown function DUF640; (InterPro:IPR006936)
Mtr.46232.1.S1_at			0	0.0004437	0.0149	-1.2	not assigned.unknown	not assigned.unknown
Mtr.20492.1.S1_at			0	0.0004448	0.01492	1.3	not assigned.unknown	NSL1 (NECROTIC SPOTTED LESIONS 1) similar to unknown protein [Arabidopsis thaliana] (TAIR:AT4G24290.2); similar to Os05g0557400 [Oryza sativa (japonica cultivar-group)] (GB:NP_001056288.1); similar to Membrane attack complex component/perforin/complement
Mtr.3042.1.S1_at			0	0.000449	0.01497	1.7	not assigned.unknown	not assigned.unknown
Mtr.12288.1.S1_at			0	0.000449	0.01497	-1.4	misc.glutathione S transferases	ATGSTU25 (Arabidopsis thaliana Glutathione S-transferase (class tau) 25); glutathione transferase Encodes glutathione transferase belonging to the tau class of GSTs. Naming convention according to Wagner et al. (2002). similar to ATGSTU24 (Arabidopsis th
Mtr.24920.1.S1_at			0	0.0004516	0.01502	-2	protein.degradation.serine protease	SCPL20 (serine carboxypeptidase-like 20); serine carboxypeptidase similar to SCPL21 (serine carboxypeptidase-like 21), serine carboxypeptidase [Arabidopsis thaliana] (TAIR:AT3G25420.1); similar to wound-inducible carboxypeptidase [Lycopersicon esculentu
Mtr.18274.1.S1_at			0	0.0004525	0.01504	1	not assigned.unknown	not assigned.unknown
Mtr.37554.1.S1_at			0	0.000459	0.0151	-1.1	protein.synthesis.misc ribososomal protein	60S ribosomal protein L7 (RPL7D) Identical to 60S ribosomal protein L7-4 (RPL7D) [Arabidopsis Thaliana] (GB:Q9LHP1); similar to 60S ribosomal protein L7 (RPL7B) [Arabidopsis thaliana] (TAIR:AT2G01250.1); similar to ribosomal protein L7 (GB:1909359B); co
Mtr.13257.1.S1_at			0	0.0004602	0.01511	1.5	not assigned.unknown	WDL1 (WVD2-LIKE 1) Member of a small gene family which have a KLEEK domain which may be involved in protein- protein interactions. Over expression of WDL1 results in abnormal root development. similar to unknown protein [Arabidopsis thaliana] (TAIR:AT1G
Mtr.26679.1.S1_at			0	0.0004611	0.01511	-1	stress.abiotic.heat	GFA2 (GAMETOPHYTIC FACTOR 2); heat shock protein binding / unfolded protein binding encodes a mitochondrially targeted DNAJ protein involved in female gametophyte development. similar to ATJ1 (Arabidopsis thaliana DnaJ homologue 1), heat shock protein bi
Mtr.35065.1.S1_at			0	0.0004618	0.01511	-1.7	not assigned.unknown	similar to unknown protein [Arabidopsis thaliana] (TAIR:AT4G28760.2); similar to expressed protein [Oryza sativa (japonica cultivar-group)] (GB:ABF95302.1); similar to expressed protein [Oryza sativa (japonica cultivar-group)] (GB:ABF95303.1); contains do
Mtr.42852.1.S1_x_at			0	0.0004624	0.01511	-2.2	not assigned.unknown	not assigned.unknown
Mtr.35240.1.S1_s_at			0	0.0004627	0.01511	-1.8	cell wall.modification	xyloglucan:xyloglucosyl transferase, putative / xyloglucan endotransglycosylase, putative / endo-xyloglucan transferase, putative Identical to Probable xyloglucan endotransglucosylase/hydrolase protein 6 precursor (EC 2.4.1.207) (At-XTH6) (XTH-6) (XTH6)
Mtr.10195.1.S1_at			0	0.0004636	0.01511	-1.5	protein.degradation.subtilases	subtilase family protein similar to subtilase family protein [Arabidopsis thaliana] (TAIR:AT5G45640.1); similar to subtilisin-like proteinase-like [Oryza sativa (japonica cultivar-group)] (GB:BAB21149.1); contains InterPro domain Protease-associated PA;
Mtr.38021.1.S1_at			0	0.0004664	0.01512	-1.2	not assigned.no ontology	heavy-metal-associated domain-containing protein similar to Os05g0337400 [Oryza sativa (japonica cultivar-group)] (GB:NP_001055238.1); similar to unknown protein [Oryza sativa (japonica cultivar-group)] (GB:AAV32180.1); contains InterPro domain Heavy met
Mtr.47721.1.S1_at			0	0.0004668	0.01512	-1.1	not assigned.unknown	not assigned.unknown
Mtr.41805.1.S1_at			0	0.0004672	0.01512	1.4	not assigned.unknown	not assigned.unknown
Mtr.14229.1.S1_at			0	0.000471	0.01519	1.5	not assigned.unknown	not assigned.unknown
Mtr.47453.1.S1_at			0	0.0004717	0.01519	1.3	not assigned.unknown	not assigned.unknown
Mtr.10107.1.S1_at			0	0.0004725	0.01519	1.6	not assigned.unknown	not assigned.unknown
Mtr.11952.1.S1_at			0	0.0004726	0.01519	-1.2	RNA.processing	pre-mRNA cleavage complex family protein similar to unknown protein [Arabidopsis thaliana] (TAIR:AT5G39930.1); similar to Pre-mRNA cleavage complex II Clp1 [Medicago truncatula] (GB:ABE91353.1); contains InterPro domain Pre-mRNA cleavage complex II Clp1;
Mtr.34979.1.S1_at			0	0.0004734	0.01519	1.1	not assigned.unknown	not assigned.unknown
Mtr.36056.1.S1_x_at			0	0.0004737	0.01519	-1.1	misc.cytochrome P450	CYP716A1 (cytochrome P450, family 716, subfamily A, polypeptide 1); oxygen binding member of CYP716A similar to CYP716A2 (cytochrome P450, family 716, subfamily A, polypeptide 2), heme binding / iron ion binding / monooxygenase [Arabidopsis thaliana] (TA
Msa.37.1.S1_at			0	0.0004744	0.01519	-1.2	misc.peroxidases	peroxidase, putative Identical to Peroxidase 52 precursor (EC 1.11.1.7) (Atperox P52) (ATP49) (PER52) [Arabidopsis Thaliana] (GB:Q9FLC0); similar to peroxidase, putative [Arabidopsis thaliana] (TAIR:AT5G58400.1); similar to Peroxidase P7 (TP7) (GB:P0043
Mtr.26463.1.S1_at			0	0.000475	0.01519	-1.3	not assigned.unknown	not assigned.unknown
Mtr.37186.1.S1_at			0	0.0004762	0.01519	1	stress.abiotic.unspecified	polcalcin, putative / calcium-binding pollen allergen, putative similar to calcium-binding protein, putative [Arabidopsis thaliana] (TAIR:AT1G18210.2); similar to calcium-binding pollen allergen [Arachis hypogaea] (GB:AAZ20284.1); contains InterPro doma
Mtr.37186.1.S1_at			0	0.0004762	0.01519	1	signalling.calcium	polcalcin, putative / calcium-binding pollen allergen, putative similar to calcium-binding protein, putative [Arabidopsis thaliana] (TAIR:AT1G18210.2); similar to calcium-binding pollen allergen [Arachis hypogaea] (GB:AAZ20284.1); contains InterPro doma
Msa.2025.1.S1_at			0	0.0004773	0.01519	-1.1	protein.targeting.nucleus	nucleoporin family protein similar to nucleoporin family protein [Arabidopsis thaliana] (TAIR:AT1G59660.1); similar to Os12g0166000 [Oryza sativa (japonica cultivar-group)] (GB:NP_001066246.1); similar to Nucleoporin autopeptidase family protein, expres
Mtr.35570.1.S1_at			0	0.0004775	0.01519	1.1	not assigned.unknown	not assigned.unknown
Mtr.44608.1.S1_at			0	0.0004775	0.01519	-1.5	DNA.synthesis/chromatin structure.histone	histone H3 Identical to Histone H3.2 (Histone H3.1) (HTR1) [Arabidopsis Thaliana] (GB:P59226); similar to histone H3 [Arabidopsis thaliana] (TAIR:AT5G10390.1); similar to histone H3 [Arabidopsis thaliana] (TAIR:AT5G65360.1); similar to histone H3 [Arabid
Mtr.17426.1.S1_at			0	0.0004779	0.01519	1.8	transport.amino acids	AAP3 (amino acid permease 3); amino acid permease Amino acid permease which transports basic amino acids. similar to AAP4 (amino acid permease 4), amino acid permease [Arabidopsis thaliana] (TAIR:AT5G63850.1); similar to AAP5 (amino acid permease 5), ami
Msa.1553.1.S1_at			0	0.0004783	0.01519	1.5	not assigned.unknown	similar to unknown protein [Arabidopsis thaliana] (TAIR:AT5G42880.1); similar to unknown protein [Arabidopsis thaliana] (TAIR:AT4G33390.1); similar to IMP dehydrogenase/GMP reductase [Medicago truncatula] (GB:ABE88908.1); contains InterPro domain Prote
Mtr.37229.1.S1_at			0	0.0004792	0.01519	-1	protein.postranslational modification	ADP-ribosylation factor, putative A member of ARF GTPase family. A thaliana has 21 members of this family, known to be essential for vesicle coating and uncoating and functions in GTP-binding. Gene encoding ADP-ribosylation factor and similar to other AR
Mtr.44526.1.S1_at			0	0.0004828	0.01527	-1.1	not assigned.unknown	not assigned.unknown
Mtr.35461.1.S1_at			0	0.0004852	0.01532	-1.4	not assigned.unknown	unknown protein
Mtr.4373.1.S1_at			0	0.0004879	0.01536	-1	protein.targeting.unknown	Clp amino terminal domain-containing protein similar to Clp amino terminal domain-containing protein [Arabidopsis thaliana] (TAIR:AT4G25370.1); similar to ATPase AAA-2 [Trichodesmium erythraeum IMS101] (GB:YP_722954.1); similar to negative regulator of
Mtr.35135.1.S1_at			0	0.0004888	0.01537	-1.5	lipid metabolism.'exotics' (steroids, squalene etc).UDP-glucose:sterol glucosyltransferase	UDP-glucose:sterol glucosyltransferase (UGT80A2) similar to UDP-glucose:sterol glucosyltransferase, putative [Arabidopsis thaliana] (TAIR:AT1G43620.3); similar to UDP-glucose:sterol 3-O-glucosyltransferase [Panax (GB:BAC22616.1); similar to Glycosyl tra
Mtr.2249.1.S1_at			0	0.000493	0.01547	1.2	not assigned.no ontology	similar to unknown protein [Arabidopsis thaliana] (TAIR:AT2G30690.1); similar to Os10g0414800 [Oryza sativa (japonica cultivar-group)] (GB:NP_001064597.1); similar to Os01g0775200 [Oryza sativa (japonica cultivar-group)] (GB:NP_001044407.1); similar to Hy
Mtr.41224.1.S1_at			0	0.0004952	0.01551	1.3	redox.misc	ATCBR (NADH:CYTOCHROME B5 REDUCTASE 1) Encodes NADH:cytochrome (Cyt) b5 reductase that displayed strict specificity to NADH for the reduction of a recombinant Cyt b5 (AtB5-A), whereas no Cyt b5 reduction was observed when NADPH was used as the electron d
Mtr.46957.1.S1_at			0	0.0004972	0.01555	1.2	not assigned.no ontology.armadillo/beta-catenin repeat family protein	armadillo/beta-catenin repeat family protein similar to armadillo/beta-catenin repeat family protein [Arabidopsis thaliana] (TAIR:AT1G01830.1); similar to IMP dehydrogenase/GMP reductase [Medicago truncatula] (GB:ABE88271.1); similar to putative arm rep
Mtr.8759.1.S1_at			0	0.0004977	0.01555	-1.4	misc.misc2	oxidoreductase, zinc-binding dehydrogenase family protein similar to NADP-dependent oxidoreductase, putative [Arabidopsis thaliana] (TAIR:AT5G61510.1); similar to putative quinone oxidoreductase [Thlaspi caerulescens] (GB:AAY18430.1); contains InterPro
Mtr.30089.1.S1_at			0	0.0004986	0.01555	-1.6	not assigned.unknown	not assigned.unknown
Mtr.5242.1.S1_at			0	0.0004997	0.01555	1.7	cell wall.cellulose synthesis.cellulose synthase	CESA8 (CELLULASE SYNTHASE 8); cellulose synthase/ transferase, transferring glycosyl groups Encodes a member of the cellulose synthase family involved in secondary cell wall biosynthesis. Mutants have abnormal xylem formation, reduced cellulose content,
Mtr.43512.1.S1_at			0	0.0005002	0.01555	1.3	not assigned.unknown	similar to permease-related [Arabidopsis thaliana] (TAIR:AT3G23870.1); similar to hypothetical protein ECU03_0170 [Encephalitozoon cuniculi GB-M1] (GB:NP_597528.1); similar to Os02g0518100 [Oryza sativa (japonica cultivar-group)] (GB:NP_001046964.1); cont
Mtr.37502.1.S1_s_at			0	0.0005035	0.01559	-2.3	not assigned.no ontology	extracellular dermal glycoprotein, putative / EDGP, putative similar to extracellular dermal glycoprotein, putative / EDGP, putative [Arabidopsis thaliana] (TAIR:AT1G03230.1); similar to putative xyloglucanase inhibitor [Solanum tuberosum] (GB:AAP84703.
Mtr.38132.1.S1_a_at			0	0.0005054	0.01562	-1	RNA.regulation of transcription.HB,Homeobox transcription factor family	KNAT7 (Knotted-like Arabidopsis thaliana); DNA binding / transcription factor Encodes a homeodomain transcription factor of the Knotted family. May be involved in secondary cell wall biosynthesis.Mutants have moderately irregular xylem development similar
Mtr.9538.1.S1_at			0	0.0005056	0.01562	-1.7	signalling.receptor kinases.leucine rich repeat XII	leucine-rich repeat transmembrane protein kinase, putative similar to leucine-rich repeat transmembrane protein kinase, putative [Arabidopsis thaliana] (TAIR:AT3G47570.1); similar to leucine-rich repeat transmembrane protein kinase, putative [Arabidopsi
Mtr.30845.1.S1_at			0	0.0005072	0.01566	1.7	development.unspecified	nodulin, putative similar to nodulin, putative [Arabidopsis thaliana] (TAIR:AT3G43630.1); similar to H0701F11.2 [Oryza sativa (indica cultivar-group)] (GB:CAJ86136.1); contains InterPro domain Protein of unknown function DUF125, transmembrane; (InterPro
Mtr.30845.1.S1_at			0	0.0005072	0.01566	1.7	nodulin_nodulin-like	nodulin, putative similar to nodulin, putative [Arabidopsis thaliana] (TAIR:AT3G43630.1); similar to H0701F11.2 [Oryza sativa (indica cultivar-group)] (GB:CAJ86136.1); contains InterPro domain Protein of unknown function DUF125, transmembrane; (InterPro:
Mtr.31103.1.S1_s_at			0	0.0005076	0.01566	1.1	not assigned.unknown	similar to unknown protein [Arabidopsis thaliana] (TAIR:AT1G52320.2); similar to Spectrin repeat [Medicago truncatula] (GB:ABE93358.1); similar to Os05g0394200 [Oryza sativa (japonica cultivar-group)] (GB:NP_001055459.1); contains InterPro domain Protein
Mtr.43859.1.S1_at			0	0.00051	0.01566	-2.1	signalling.receptor kinases.RKF3 like	protein kinase family protein similar to RKF3 (RECEPTOR-LIKE KINASE IN IN FLOWERS 3), kinase [Arabidopsis thaliana] (TAIR:AT2G48010.1); similar to Os05g0423500 [Oryza sativa (japonica cultivar-group)] (GB:NP_001055591.1); similar to SHR5-receptor-like k
Mtr.28728.1.S1_at			0	0.0005122	0.01568	1.5	not assigned.unknown	binding similar to hypothetical protein [Ipomoea trifida] (GB:AAS79588.1); contains InterPro domain Armadillo-like helical; (InterPro:IPR011989)
Mtr.50087.1.S1_at			0	0.000513	0.01568	1.7	not assigned.unknown	similar to unknown protein [Arabidopsis thaliana] (TAIR:AT5G62900.1); similar to At5g67620 [Medicago truncatula] (GB:ABE79593.1)
Msa.1916.1.S1_at			0	0.0005138	0.01568	4.1	development.late embryogenesis abundant	late embryogenesis abundant group 1 domain-containing protein / LEA group 1 domain-containing protein similar to jacalin lectin family protein [Arabidopsis thaliana] (TAIR:AT3G16460.2); similar to group 1 LEA protein [Sisymbrium irio] (GB:AAY26119.1); co
Mtr.40344.1.S1_at			0	0.000515	0.0157	-1.8	RNA.regulation of transcription.AS2,Lateral Organ Boundaries Gene Family	LOB domain protein 41 / lateral organ boundaries domain protein 41 (LBD41) Identical to LOB domain-containing protein 41 (LBD41) [Arabidopsis Thaliana] (GB:Q9M886); similar to LOB domain protein 40 / lateral organ boundaries domain protein 40 (LBD40) [A
Mtr.35822.1.S1_at			0	0.0005171	0.01575	-1.5	protein.degradation.ubiquitin.E3.RING	zinc finger (C3HC4-type RING finger) family protein similar to zinc finger (C3HC4-type RING finger) family protein [Arabidopsis thaliana] (TAIR:AT5G12310.1); similar to Os01g0954400 [Oryza sativa (japonica cultivar-group)] (GB:NP_001045432.1); contains
Mtr.44298.1.S1_at			0	0.0005212	0.01578	1.1	not assigned.no ontology	heterogeneous nuclear ribonucleoprotein, putative / hnRNP, putative similar to heterogeneous nuclear ribonucleoprotein, putative / hnRNP, putative [Arabidopsis thaliana] (TAIR:AT5G47620.2); similar to RNA binding [Arabidopsis thaliana] (TAIR:AT4G26650.2
Mtr.51620.1.S1_at			0	0.0005214	0.01578	-2.4	not assigned.unknown	not assigned.unknown
Mtr.3999.1.S1_at			0	0.0005222	0.01579	-1.2	not assigned.unknown	not assigned.unknown
Mtr.8838.1.S1_at			0	0.0005246	0.01582	-1.4	amino acid metabolism.synthesis.glutamate family.arginine.arginosuccinate synthase	arginosuccinate synthase family Identical to Argininosuccinate synthase, chloroplast precursor (EC 6.3.4.5) (Citrulline--aspartate ligase) [Arabidopsis Thaliana] (GB:Q9SZX3;GB:Q8VZ47); similar to Ar (GB:ABE78918.1); similar to Os12g0235800 [Oryza sativa
Mtr.1368.1.S1_at			0	0.0005248	0.01582	-1.4	not assigned.unknown	not assigned.unknown
Mtr.42321.1.S1_at			0	0.0005268	0.01585	1.1	protein.degradation.ubiquitin.E3.SCF.FBOX	F-box family protein similar to F-box family protein [Arabidopsis thaliana] (TAIR:AT1G55070.1); similar to Probable disease resistance RPP8-like protein 2 (GB:Q9MAG6); contains InterPro domain Cyclin-like F-box; (InterPro:IPR001810); contains InterPro do
Mtr.44808.1.S1_at			0	0.0005293	0.01587	-2.3	not assigned.unknown	not assigned.unknown
Mtr.7039.1.S1_at			0	0.00053	0.01587	1.5	signalling.G-proteins	AtRABA1f (Arabidopsis Rab GTPase homolog A1f); GTP binding similar to AtRABA1g (Arabidopsis Rab GTPase homolog A1g), GTP binding [Arabidopsis thaliana] (TAIR:AT3G15060.1); similar to GTP-binding protein [Pisum sativum] (GB:BAA02112.1); similar to Os05g0
Mtr.10262.1.S1_at			0	0.00053	0.01587	1.1	cell.organisation	VIIIA (Myosin-like protein VIIA); motor member of Myosin-like proteins similar to ATM2 (ARABIDOPSIS THALIANA MYOSIN 4) [Arabidopsis thaliana] (TAIR:AT5G54280.2); similar to ATATM (myosin 1), motor [Arabidopsis thaliana] (TAIR:AT3G19960.1); similar to VII
Mtr.31758.1.S1_at			0	0.0005304	0.01587	-1.2	not assigned.unknown	not assigned.unknown
Mtr.47036.1.S1_at			0	0.0005304	0.01587	-1.9	stress.biotic	leucine-rich repeat family protein similar to disease resistance family protein [Arabidopsis thaliana] (TAIR:AT5G27060.1); similar to disease resistance family protein [Arabidopsis thaliana] (TAIR:AT2G15080.2); similar to disease resistance family prote
Mtr.4306.1.S1_s_at			0	0.0005345	0.01595	-1.4	RNA.regulation of transcription.AS2,Lateral Organ Boundaries Gene Family	LOB domain protein 40 / lateral organ boundaries domain protein 40 (LBD40) Identical to LOB domain-containing protein 40 (LBD40) [Arabidopsis Thaliana] (GB:Q9ZW96;GB:Q53XE6); similar to LOB domain protein 41 / lateral organ boundaries domain protein 41
Mtr.10447.1.S1_s_at			0	0.0005347	0.01595	1.2	cell wall.cellulose synthesis.cellulose synthase	CESA1 (CELLULASE SYNTHASE 1); transferase, transferring glycosyl groups cellulose synthase catalytic subunit Identical to Cellulose synthase A catalytic subunit 1 [UDP-forming] (EC 2.4.1.12) (AtCesA-1) (Radially swollen protein 1) (AtRSW1) (CESA1) [Arabi
Mtr.12396.1.S1_at			0	0.0005387	0.01602	-4.4	misc.cytochrome P450	CYP76C2 (cytochrome P450, family 76, subfamily C, polypeptide 2); oxygen binding member of CYP76C Identical to Cytochrome P450 76C2 (EC 1.14.-.-) (CYP76C2) [Arabidopsis Thaliana] (GB:O64637); similar to CYP76C4 (cytochrome P450, family 76, subfamily C, p
Mtr.33699.1.S1_at			0	0.0005393	0.01602	1.1	minor CHO metabolism.trehalose.potential TPS/TPP	ATTPS5 (Arabidopsis thaliana trehalose phosphatase/synthase 5); transferase, transferring glycosyl groups / trehalose-phosphatase Encodes an enzyme putatively involved in trehalose biosynthesis. The protein has a trehalose synthase (TPS)-like domain that
Mtr.31519.1.S1_at			0	0.0005438	0.01609	-1.3	not assigned.unknown	not assigned.unknown
Mtr.21950.1.S1_at			0	0.0005448	0.0161	-2.1	not assigned.unknown	not assigned.unknown
Mtr.31574.1.S1_s_at			0	0.000547	0.01614	1.9	not assigned.unknown	not assigned.unknown
Mtr.33475.1.S1_s_at			0	0.0005478	0.01614	-1.5	misc.GDSL-motif lipase	GDSL-motif lipase/hydrolase family protein similar to GDSL-motif lipase, putative [Arabidopsis thaliana] (TAIR:AT5G22810.1); similar to Lipolytic enzyme, G-D-S-L [Medicago truncatula] (GB:ABE90349.1); contains InterPro domain Lipolytic enzyme, G-D-S-L;
Msa.2798.1.S1_at			0	0.0005484	0.01614	-1.5	not assigned.unknown	similar to Protein of unknown function DUF339 [Medicago truncatula] (GB:ABE80212.1); contains InterPro domain Protein of unknown function DUF339; (InterPro:IPR005631)
Mtr.44850.1.S1_at			0	0.0005525	0.01621	1.3	RNA.regulation of transcription.MYB domain transcription factor family	myb family transcription factor similar to unknown protein [Oryza sativa (japonica cultivar-group)] (GB:AAT39237.1); similar to Os05g0126400 [Oryza sativa (japonica cultivar-group)] (GB:NP_001054527.1); contains InterPro domain Homeodomain-related; (Int
Mtr.22220.1.S1_at			0	0.0005542	0.01622	-1.1	DNA.synthesis/chromatin structure	Gene Ontology: Homolog to GO_ID:52766 (1e-12): TAIR|gene:2042239 SPTR:Q9SKE7 symbol:AT2G13330.1 [GO:0003723
Mtr.12815.1.S1_at			0	0.0005559	0.01622	1.2	cell.organisation	microtubule associated protein (MAP65/ASE1) family protein similar to ATMAP65-1 (MICROTUBULE-ASSOCIATED PROTEINS 65-1), microtubule binding [Arabidopsis thaliana] (TAIR:AT5G55230.1); similar to 65kD microtubule associated protein [Daucus carota] (GB:CAD
Mtr.22297.1.S1_at			0	0.0005571	0.01624	1.5	stress.biotic	disease resistance protein (NBS-LRR class), putative Identical to Putative disease resistance RPP13-like protein 1 (RPPL1) [Arabidopsis Thaliana] (GB:Q9LRR4); similar to disease resistance protein (NBS-LRR class), putative [Arabidopsis thaliana] (TAIR:A
Mtr.21820.1.S1_at			0	0.0005587	0.01626	-1.7	not assigned.unknown	not assigned.unknown
Mtr.41602.1.S1_at			0	0.0005604	0.01626	-1.3	not assigned.no ontology	KEGG: Homolog to hsa:60496 (4e-26): AASDHPPT; aminoadipate-semialdehyde dehydrogenase-phosphopantetheinyl transferase [EC:1.2.1.31] [KO:K00142]
Mtr.14407.1.S1_s_at			0	0.0005678	0.01636	-2.1	not assigned.no ontology	esterase/lipase/thioesterase family protein similar to esterase/lipase/thioesterase family protein [Arabidopsis thaliana] (TAIR:AT1G29840.1); similar to esterase/lipase/thioesterase family protein-like [Oryza sativa (japonica cultivar-group)] (GB:BAD4496
Mtr.4643.1.S1_at			0	0.0005748	0.01647	-1	RNA.processing	mRNA capping enzyme family protein Identical to mRNA cap guanine-N7 methyltransferase 1 (EC 2.1.1.56) (mRNA (guanine- N(7)-)-methyltransferase 1) (mRNA cap methyltransferase 1) [Arabidopsis Thaliana] (GB:Q9LHQ7;GB:Q3EB33); similar to mRNA capping enzyme
Mtr.2952.1.S1_at			0	0.0005756	0.01647	1.5	amino acid metabolism.degradation.branched-chain group.shared	2-oxoisovalerate dehydrogenase, putative / 3-methyl-2-oxobutanoate dehydrogenase, putative / branched-chain alpha-keto acid dehydrogenase E1 alpha subunit, putative similar to 2-oxoisovalerate dehydrogenase, putative / 3-methyl-2-oxobutanoate dehydrogen
Mtr.2743.1.S1_at			0	0.0005766	0.01647	-1	not assigned.no ontology	phosphatidylethanolamine-binding family protein similar to Os05g0468800 [Oryza sativa (japonica cultivar-group)] (GB:NP_001055802.1); similar to cold regulated protein [Triticum aestivum] (GB:BAC41494.1); similar to cold-regulated protein [Hordeum vulgar
Mtr.43525.1.S1_at			0	0.0005766	0.01647	-1.2	protein.degradation.aspartate protease	aspartyl protease family protein similar to pepsin A [Arabidopsis thaliana] (TAIR:AT1G62290.2); similar to aspartyl protease family protein [Arabidopsis thaliana] (TAIR:AT4G04460.1); similar to aspartic protease (GB:AAB03108.1); similar to Aspartic prot
Mtr.9791.1.S1_at			0	0.0005767	0.01647	-1.1	not assigned.unknown	similar to conserved hypothetical protein [Medicago truncatula] (GB:ABE84251.1); contains domain FAMILY NOT NAMED (PTHR22593); contains domain SUBFAMILY NOT NAMED (PTHR22593:SF2)
Mtr.30257.1.S1_at			0	0.0005793	0.01651	-2.5	not assigned.unknown	not assigned.unknown
Mtr.13261.1.S1_s_at			0	0.0005837	0.01654	1.8	transport.potassium	KEA1 (K EFFLUX ANTIPORTER 1); potassium:hydrogen antiporter K efflux antiporter KEA1 similar to KEA2 (K efflux antiporter), potassium:hydrogen antiporter [Arabidopsis thaliana] (TAIR:AT4G00630.1); similar to H0124B04.17 [Oryza sativa (indica cultivar-gr
Mtr.32464.1.S1_at			0	0.0005842	0.01654	1.1	not assigned.unknown	zinc ion binding similar to unknown protein [Arabidopsis thaliana] (TAIR:AT1G02990.2); similar to Os05g0371100 [Oryza sativa (japonica cultivar-group)] (GB:NP_001055354.1); similar to hypothetical protein [Oryza sativa (japonica cultivar-group)] (GB:AAV
Mtr.10703.1.S1_at			0	0.0005856	0.01654	1.7	cell.organisation	ATK4 (ARABIDOPSIS THALIANA KINESIN 4); microtubule motor Encodes a kinesin-like protein that binds microtubules in an ATP-dependent manner. Identical to Kinesin-4 (Kinesin-like protein D) (ATK4) [Arabidopsis Thaliana] (GB:O81635;GB:O04641); similar to mi
Mtr.46939.1.S1_at			0	0.0005861	0.01654	-1	not assigned.unknown	not assigned.unknown
Mtr.31906.1.S1_at			0	0.0005876	0.01654	1.1	amino acid metabolism.degradation.aromatic aa.tyrosine	tyrosine decarboxylase, putative Identical to Tyrosine decarboxylase 1 (EC 4.1.1.25) (ELI5) [Arabidopsis Thaliana] (GB:Q8RY79;GB:Q9SK68;GB:Q9SMY2;GB:Q9SMY3); similar to tyrosine decarboxylase, putative [Arabidopsis thaliana] (TAIR:AT4G28680.1); similar
Mtr.31906.1.S1_at			0	0.0005876	0.01654	1.1	secondary metabolism.N misc.alkaloid-like	tyrosine decarboxylase, putative Identical to Tyrosine decarboxylase 1 (EC 4.1.1.25) (ELI5) [Arabidopsis Thaliana] (GB:Q8RY79;GB:Q9SK68;GB:Q9SMY2;GB:Q9SMY3); similar to tyrosine decarboxylase, putative [Arabidopsis thaliana] (TAIR:AT4G28680.1); similar
Mtr.9157.1.S1_at			0	0.0005879	0.01654	2.3	RNA.regulation of transcription.putative transcription regulator	transcription regulator NOT2/NOT3/NOT5 family protein similar to unknown protein [Arabidopsis thaliana] (TAIR:AT1G07705.2); similar to Os03g0652100 [Oryza sativa (japonica cultivar-group)] (GB:NP_001050795.1); similar to Not1 N-terminal domain, CCR4-Not
Mtr.36173.1.S1_at			0	0.000588	0.01654	-1.6	not assigned.unknown	not assigned.unknown
Mtr.29092.1.S1_s_at			0	0.0005892	0.01654	1.6	not assigned.unknown	not assigned.unknown
Msa.1254.1.S1_at			0	0.0005898	0.01654	4.9	not assigned.unknown	not assigned.unknown
Mtr.32788.1.S1_at			0	0.0005898	0.01654	1.1	protein.degradation.ubiquitin	ubiquitin-specific protease, putative similar to UBP12 (UBIQUITIN-SPECIFIC PROTEASE 12), ubiquitin-specific protease [Arabidopsis thaliana] (TAIR:AT5G06600.1); similar to Ubiquitin carboxyl-terminal hydrolase family protein, expressed [Oryza sativa (jap
Mtr.10121.1.S1_at			0	0.00059	0.01654	1.7	not assigned.no ontology	UGT84A2; UDP-glycosyltransferase/ sinapate 1-glucosyltransferase Encodes a protein with sinapic acid:UDP-glucose glucosyltransferase activity. Mutants defective in this gene are hyper-fluorescent (which accumulate in their trichomes a compound that is li
Mtr.10121.1.S1_at			0	0.00059	0.01654	1.7	RNA.regulation of transcription.bHLH,Basic Helix-Loop-Helix family	bHLH, UDP-glucoronosyl/UDP-glucosyl transferase family protein, contains Pfam profile: PF00201 UDP-glucoronosyl and UDP-glucosyl transferase
Mtr.3671.1.S1_at			0	0.0005911	0.01654	-1.1	not assigned.unknown	not assigned.unknown
Mtr.40165.1.S1_at			0	0.0005944	0.0166	-1.7	PS.calvin cyle.transketolase	transketolase, putative similar to transketolase, putative [Arabidopsis thaliana] (TAIR:AT2G45290.1); similar to transketolase 1 [Capsicum annuum] (GB:CAA75777.1); similar to Transketolase, chloroplast precursor (TK) (GB:Q43848); similar to Transketolas
Mtr.40165.1.S1_at			0	0.0005944	0.0166	-1.7	OPP.non-reductive PP.transketolase	transketolase, putative similar to transketolase, putative [Arabidopsis thaliana] (TAIR:AT2G45290.1); similar to transketolase 1 [Capsicum annuum] (GB:CAA75777.1); similar to Transketolase, chloroplast precursor (TK) (GB:Q43848); similar to Transketolas
Mtr.27639.1.S1_at			0	0.0005962	0.01662	1.6	not assigned.unknown	not assigned.unknown
Mtr.39409.1.S1_at			0	0.0006016	0.01668	2	signalling.light	phototropic-responsive NPH3 family protein similar to phototropic-responsive NPH3 family protein [Arabidopsis thaliana] (TAIR:AT3G26490.1); similar to transposon protein, putative, Mutator sub-class, expressed [Oryza sativa (japonica cultivar-group)] (G
Mtr.13212.1.S1_at			0	0.0006074	0.01675	1.4	hormone metabolism.salicylic acid.synthesis-degradation	S-adenosyl-L-methionine:carboxyl methyltransferase family protein similar to JMT (JASMONIC ACID CARBOXYL METHYLTRANSFERASE), jasmonate O-methyltransferase [Arabidopsis thaliana] (TAIR:AT1G19640.1); similar to putative S-adenosyl-L-methionine:jasmonic ac
Mtr.7276.1.S1_at			0	0.0006087	0.01676	1.8	RNA.regulation of transcription.putative transcription regulator	ARID/BRIGHT DNA-binding domain-containing protein / ELM2 domain-containing protein / Myb-like DNA-binding domain-containing protein similar to ARID/BRIGHT DNA-binding domain-containing protein / ELM2 domain-containing protein [Arabidopsis thaliana] (TAI
Mtr.14056.1.S1_s_at			0	0.0006091	0.01676	1.1	not assigned.no ontology	COG: Homolog to sll1260 (6e-62): COG0052
Mtr.14056.1.S1_s_at			0	0.0006091	0.01676	1.1	not assigned.no ontology	KEGG: Homolog to ana:all4792 (2e-67): rps2; 30S ribosomal protein S2 [KO:K02967]||COG: Homolog to sll1260 (6e-62): COG0052
Mtr.33535.1.S1_at			0	0.0006128	0.01684	-1.1	transport.NDP-sugars at the ER	ATUTR5/UTR5 (UDP-GALACTOSE TRANSPORTER 5); galactose transporter similar to UDP-galactose/UDP-glucose transporter-related [Arabidopsis thaliana] (TAIR:AT5G59740.1); similar to At3g46180 [Medicago truncatula] (GB:ABE93809.1); contains InterPro domain UAA
Mtr.44459.1.S1_at			0	0.0006137	0.01684	-1.3	not assigned.no ontology	RIN4 (RPM1 INTERACTING PROTEIN 4) Encodes a member of the R protein complex and may represent a virulence target of type III pili effector proteins (virulence factors) from bacterial pathogens, which is 'guarded' by R protein complex (RPM1 and RPS2 prote
Mtr.20585.1.S1_at			0	0.0006143	0.01685	1.1	RNA.regulation of transcription.HB,Homeobox transcription factor family	homeobox-leucine zipper family protein similar to HB-1 (homeobox-1), transcription factor [Arabidopsis thaliana] (TAIR:AT1G28420.1); similar to Homeodomain-related [Medicago truncatula] (GB:ABE89834.1); contains InterPro domain Homeodomain-related; (Int
Mtr.48814.1.S1_x_at			0	0.0006186	0.01693	-1.3	not assigned.unknown	not assigned.unknown
Mtr.12279.1.S1_at			0	0.0006204	0.01695	-1.3	misc.gluco-, galacto- and mannosidases	glycosyl hydrolase family 1 protein similar to glycosyl hydrolase family 1 protein [Arabidopsis thaliana] (TAIR:AT4G22100.1); similar to Glycoside hydrolase, family 1 [Medicago truncatula] (GB:ABE85054.1); contains InterPro domain 6-phospho-beta-galacto
Mtr.82.1.S1_at			0	0.000621	0.01695	-2	stress.abiotic.unspecified	allergen V5/Tpx-1-related family protein similar to allergen V5/Tpx-1-related family protein [Arabidopsis thaliana] (TAIR:AT4G25790.1); similar to STS14 protein precursor (GB:Q41495); contains InterPro domain Allergen V5/Tpx-1 related; (InterPro:IPR00128
Mtr.38596.1.S1_at			0	0.0006211	0.01695	2.9	misc.oxidases - copper, flavone etc.	copper amine oxidase family protein similar to copper amine oxidase, putative [Arabidopsis thaliana] (TAIR:AT4G12290.1); similar to amine oxidase [Canavalia lineata] (GB:AAD49420.1); contains InterPro domain Copper amine oxidase; (InterPro:IPR000269)
Mtr.31573.1.S1_s_at			0	0.0006241	0.017	1.3	signalling.receptor kinases.leucine rich repeat XI	CLV1 (CLAVATA 1); ATP binding / kinase/ protein serine/threonine kinase Putative receptor kinase with an extracellular leucine-rich domain. Controls shoot and floral meristem size, and contributes to establish and maintain floral meristem identity. Negat
Mtr.42141.1.S1_s_at			0	0.0006247	0.017	2.1	misc.peroxidases	peroxidase, putative Identical to Peroxidase 52 precursor (EC 1.11.1.7) (Atperox P52) (ATP49) (PER52) [Arabidopsis Thaliana] (GB:Q9FLC0); similar to peroxidase, putative [Arabidopsis thaliana] (TAIR:AT5G58400.1); similar to Peroxidase P7 (TP7) (GB:P0043
Mtr.9223.1.S1_at			0	0.000625	0.017	-2	hormone metabolism.ethylene.signal transduction	ATERF15 (ETHYLENE-RESPONSIVE ELEMENT BINDING FACTOR 15); DNA binding / transcription factor/ transcriptional activator encodes a member of the ERF (ethylene response factor) subfamily B-3 of ERF/AP2 transcription factor family. The protein contains one A
Mtr.9223.1.S1_at			0	0.000625	0.017	-2	RNA.regulation of transcription.AP2/EREBP, APETALA2/Ethylene-responsive element binding protein family	AP2/EREBP, ethylene-responsive factor, putative, similar to ethylene response factor 1 GB:AAD03544 GI:4128208 from (Arabidopsis thaliana)
Mtr.39864.1.S1_at			0	0.0006265	0.017	-1.2	protein.postranslational modification.kinase.receptor like cytoplasmatic kinase V	protein kinase family protein similar to protein kinase family protein [Arabidopsis thaliana] (TAIR:AT1G01540.2); similar to Protein tyrosine kinase, putative [Medicago truncatula] (GB:ABE87947.1); contains InterPro domain Protein kinase-like; (InterPro
Mtr.39864.1.S1_at			0	0.0006265	0.017	-1.2	RNA.regulation of transcription.WRKY domain transcription factor family	WRKY, protein kinase family protein, similar to mitogen-activated protein kinase (Arabidopsis thaliana) GI:1255448; contains Pfam profiles PF02671: Paired amphipathic helix repeat, PF03106: WRKY DNA-binding domain, PF00560: Leucine Rich Repeat, PF00069: P
Mtr.41474.1.S1_s_at			0	0.0006271	0.017	2.1	protein.synthesis.initiation	EIF3A (eukaryotic translation initiation factor 3A) Encodes a subunit of eukaryotic initiation factor 3 (eIF3), a multisubunit complex that is required for binding of mRNA to 40 S ribosomal subunits, stabilization of ternary complex binding to 40 S subun
Mtr.40470.1.S1_at			0	0.0006282	0.01701	1.9	lipid metabolism.lipid degradation.beta-oxidation.mutifunctional	AIM1 (ABNORMAL INFLORESCENCE MERISTEM); enoyl-CoA hydratase Functions in beta-oxidation of fatty acids, similar to CuMFP with L-3-hydroxyacyl-CoA hydrolyase , L-3-hydroxyacyl-dehydrogenase, D-3-hydroxyacyl-CoA epimerase, and 3, 2-enoyl-CoA isomerase acti
Mtr.27719.1.S1_at			0	0.0006336	0.0171	1.2	signalling.G-proteins	guanine nucleotide exchange family protein similar to guanine nucleotide exchange family protein [Arabidopsis thaliana] (TAIR:AT3G60860.1); similar to EDA10 (embryo sac development arrest 10), guanyl-nucleotide exchange factor [Arabidopsis thaliana] (TA
Mtr.2921.1.S1_at			0	0.0006364	0.01712	-1.6	misc.glutathione S transferases	ATGSTU8 (Arabidopsis thaliana Glutathione S-transferase (class tau) 8); glutathione transferase Encodes glutathione transferase belonging to the tau class of GSTs. Naming convention according to Wagner et al. (2002). similar to ATGSTU7 (GLUTATHIONE S-TRA
Mtr.50270.1.S1_at			0	0.0006369	0.01712	-1.1	not assigned.unknown	similar to unknown protein [Arabidopsis thaliana] (TAIR:AT2G25010.1); similar to Os01g0738500 [Oryza sativa (japonica cultivar-group)] (GB:NP_001044189.1); similar to Os02g0592600 [Oryza sativa (japonica cultivar-group)] (GB:NP_001047295.1); similar to pu
Mtr.29716.1.S1_at			0	0.0006369	0.01712	-1.9	not assigned.unknown	not assigned.unknown
Mtr.32321.1.S1_at			0	0.000638	0.01712	1.7	RNA.regulation of transcription.MADS box transcription factor family	AGL6 (AGAMOUS LIKE-6); DNA binding / transcription factor sequence suggests this encodes a MADS-box transcription factor Identical to Agamous-like MADS-box protein AGL6 (AGL6) [Arabidopsis Thaliana] (GB:P29386); similar to AGL13 (AGAMOUS-LIKE 13), DNA bi
Msa.2871.1.S1_at			0	0.0006402	0.01712	1.3	not assigned.no ontology	lipid-associated family protein similar to lipid-associated family protein [Arabidopsis thaliana] (TAIR:AT4G39730.1); similar to dehydration stress-induced protein [Brassica napus] (GB:AAK01359.1); contains InterPro domain Lipoxygenase, LH2; (InterPro:I
Mtr.38001.1.S1_at			0	0.0006404	0.01712	1.5	transport.unspecified cations	organic cation transporter-related similar to transporter-related [Arabidopsis thaliana] (TAIR:AT1G79360.1); similar to putative organic cation transporter [Oryza sativa (japonica cultivar-group)] (GB:BAC83382.1); contains InterPro domain Major facilitat
Msa.1625.1.S1_at			0	0.0006424	0.01712	2.1	misc.peroxidases	peroxidase, putative Identical to Peroxidase 52 precursor (EC 1.11.1.7) (Atperox P52) (ATP49) (PER52) [Arabidopsis Thaliana] (GB:Q9FLC0); similar to peroxidase, putative [Arabidopsis thaliana] (TAIR:AT5G58400.1); similar to Peroxidase P7 (TP7) (GB:P0043
Mtr.7497.1.S1_at			0	0.0006433	0.01713	-1.3	not assigned.unknown	not assigned.unknown
Mtr.22108.1.S1_x_at			0	0.0006447	0.01713	-1.4	stress.biotic	disease resistance family protein similar to disease resistance family protein [Arabidopsis thaliana] (TAIR:AT1G47890.1); similar to Leucine-rich repeat; Leucine-rich repeat, cysteine-containing type [Medicago truncatula] (GB:ABE79507.1); contains Inter
Mtr.5229.1.S1_at			0	0.0006447	0.01713	-2	not assigned.unknown	similar to unknown protein [Arabidopsis thaliana] (TAIR:AT1G17930.1); similar to Os07g0507600 [Oryza sativa (japonica cultivar-group)] (GB:NP_001059740.1); similar to H0124B04.19 [Oryza sativa (indica cultivar-group)] (GB:CAJ86302.1); similar to putative
Msa.1434.1.S1_at			0	0.0006452	0.01714	1.7	hormone metabolism.jasmonate.synthesis-degradation.allene oxidase cyclase	AOC3 (ALLENE OXIDE CYCLASE 3) Encodes allene oxide cyclase, one of the enzymes involved in jasmonic acid biosynthesis. One of four genes in Arabidopsis that encode this enzyme. mRNA expression is upregulated in senescing leaves. Note: Nomenclature for
Mtr.32043.1.S1_at			0	0.0006462	0.01715	1.4	development.unspecified	transducin family protein / WD-40 repeat family protein similar to transducin family protein / WD-40 repeat family protein [Arabidopsis thaliana] (TAIR:AT5G14530.1); similar to hypothetical protein DDBDRAFT_0218126 [Dictyostelium discoideum AX4] (GB:XP_6
Mtr.37280.1.S1_s_at			0	0.0006464	0.01715	1.3	signalling.calcium	CPK32 (CALCIUM-DEPENDENT PROTEIN KINASE 32); calcium- and calmodulin-dependent protein kinase/ kinase Calcium-dependent Protein Kinase. ABA signaling component that regulates the ABA-responsive gene expression via ABF4. AtCPK32 has autophosphorylation ac
Msa.1136.1.S1_at			0	0.0006472	0.01715	1.2	signalling.calcium	ACA1 (autoinhibited Ca2 -ATPase 1); calcium-transporting ATPase/ calmodulin binding Encodes a chloroplast envelope Ca2+ATPase with an N-terminal autoinhibitor. Identical to Calcium-transporting ATPase 1, chloroplast precursor (EC 3.6.3.8) (Ca(2)-ATPas
Msa.1136.1.S1_at			0	0.0006472	0.01715	1.2	transport.calcium	ACA1 (autoinhibited Ca2 -ATPase 1); calcium-transporting ATPase/ calmodulin binding Encodes a chloroplast envelope Ca2+ATPase with an N-terminal autoinhibitor. Identical to Calcium-transporting ATPase 1, chloroplast precursor (EC 3.6.3.8) (Ca(2)-ATPas
Mtr.12176.1.S1_at			0	0.0006475	0.01715	-1.5	protein.degradation.ubiquitin.E3.SCF.FBOX	F-box family protein similar to F-box family protein [Arabidopsis thaliana] (TAIR:AT5G56370.2); similar to Cyclin-like F-box; FBD [Medicago truncatula] (GB:ABE85825.1); contains InterPro domain FBD-like; (InterPro:IPR006566); contains InterPro domain Cyc
Mtr.5327.1.S1_at			0	0.0006489	0.01717	1.3	cell. vesicle transport	coatomer protein complex, subunit alpha, putative similar to coatomer protein complex, subunit alpha, putative [Arabidopsis thaliana] (TAIR:AT2G21390.1); similar to coatomer alpha subunit-like protein [Lotus japonicus] (GB:CAE45585.1); similar to Coatom
Mtr.37280.1.S1_at			0	0.0006494	0.01717	1.4	signalling.calcium	CPK32 (CALCIUM-DEPENDENT PROTEIN KINASE 32); calcium- and calmodulin-dependent protein kinase/ kinase Calcium-dependent Protein Kinase. ABA signaling component that regulates the ABA-responsive gene expression via ABF4. AtCPK32 has autophosphorylation ac
Mtr.1826.1.S1_at			0	0.0006514	0.01717	1.5	cell. vesicle transport	(EXOCYST SUBUNIT EXO70 FAMILY PROTEIN A1); protein binding AtEXO70A1 is a member of EXO70 gene family, putative exocyst subunits, conserved in land plants. Arabidopsis thaliana contains 23 putative EXO70 genes, which can be classified into nine clusters
Mtr.30192.1.S1_at			0	0.0006543	0.01717	-2	not assigned.unknown	not assigned.unknown
Msa.706.1.S1_at			0	0.0006547	0.01717	1.4	protein.postranslational modification	phosphoric monoester hydrolase similar to phosphatase-related [Arabidopsis thaliana] (TAIR:AT3G50110.1); similar to GA19047-PA [Drosophila pseudoobscura] (GB:EAL29329.1); similar to Os12g0407500 [Oryza sativa (japonica cultivar-group)] (GB:NP_001066634.
Mtr.13229.1.S1_at			0	0.0006551	0.01717	1.6	secondary metabolism.flavonoids.dihydroflavonols	UF3GT (UDP-GLUCOSE:FLAVONOID 3-O-GLUCOSYLTRANSFERASE); transferase, transferring glycosyl groups similar to glycosyltransferase family protein [Arabidopsis thaliana] (TAIR:AT5G54010.1); similar to glucosyltransferase [Ipomoea purpurea] (GB:BAD95882.1);
Mtr.13592.1.S1_at			0	0.0006556	0.01717	2.2	signalling.light	SPA3 (SPA1-RELATED 3); signal transducer Encodes a member of the SPA (suppressor of phyA-105) protein family (SPA1-SPA4). SPA proteins contain an N-terminal serine/threonine kinase-like motif followed by a coiled-coil structure and a C-terminal WD-repea
Mtr.6185.1.S1_at			0	0.0006575	0.01717	1	RNA.regulation of transcription.unclassified	zinc finger protein, putative / regulator of chromosome condensation (RCC1) family protein similar to zinc finger protein (PRAF1) / regulator of chromosome condensation (RCC1) family protein [Arabidopsis thaliana] (TAIR:AT1G76950.1); similar to zinc fin
Mtr.6185.1.S1_at			0	0.0006575	0.01717	1	cell.division	zinc finger protein, putative / regulator of chromosome condensation (RCC1) family protein similar to zinc finger protein (PRAF1) / regulator of chromosome condensation (RCC1) family protein [Arabidopsis thaliana] (TAIR:AT1G76950.1); similar to zinc fin
Mtr.11872.1.S1_at			0	0.0006582	0.01717	-1.1	not assigned.unknown	similar to unknown protein [Arabidopsis thaliana] (TAIR:AT4G08710.1); similar to expressed protein [Oryza sativa (japonica cultivar-group)] (GB:AAX95799.1); similar to Os02g0793100 [Oryza sativa (japonica cultivar-group)] (GB:NP_001048366.1); similar to C
Mtr.4571.1.S1_at			0	0.0006627	0.01724	-1.5	not assigned.unknown	not assigned.unknown
Mtr.9712.1.S1_at			0	0.0006703	0.01728	-1.4	redox.dismutases and catalases	CSD3 (COPPER/ZINC SUPEROXIDE DISMUTASE 3); copper, zinc superoxide dismutase A putative peroxisomal CuZnSOD inducible by a high-light pulse. similar to CSD1 (copper/zinc superoxide dismutase 1) [Arabidopsis thaliana] (TAIR:AT1G08830.2); similar to putati
Mtr.5550.1.S1_at			0	0.0006709	0.01728	1.2	transport.ABC transporters and multidrug resistance systems	ABC transporter family protein similar to ABC transporter family protein [Arabidopsis thaliana] (TAIR:AT1G17840.1); similar to Os03g0859500 [Oryza sativa (japonica cultivar-group)] (GB:NP_001051967.1); similar to ABC transporter family protein, putative
Mtr.13280.1.S1_at			0	0.0006728	0.01728	1.1	protein.degradation.subtilases	subtilase family protein similar to subtilase family protein [Arabidopsis thaliana] (TAIR:AT1G20150.1); similar to subtilisin-like protein [Glycine max] (GB:AAK53589.1); similar to subtilisin-type protease precursor [Glycine max] (GB:AAK53065.1); simila
Mtr.32855.1.S1_at			0	0.0006728	0.01728	1	signalling.receptor kinases.leucine rich repeat XIV	leucine-rich repeat transmembrane protein kinase, putative similar to leucine-rich repeat transmembrane protein kinase, putative [Arabidopsis thaliana] (TAIR:AT5G61480.1); similar to Protein kinase; Actin-binding, actinin-type [Medicago truncatula] (GB:
Mtr.42487.1.S1_at			0	0.0006737	0.01728	1.1	misc.gluco-, galacto- and mannosidases	glycosyl hydrolase family 38 protein similar to glycosyl hydrolase family 38 protein [Arabidopsis thaliana] (TAIR:AT3G26720.1); similar to glycosyl hydrolase family 38 protein [Arabidopsis thaliana] (TAIR:AT5G66150.1); similar to Glycosyl hydrolases fam
Mtr.6499.1.S1_at			0	0.000677	0.01733	-1.6	cell wall.modification	XTH9 (XYLOGLUCAN ENDOTRANSGLUCOSYLASE/HYDROLASE 9); hydrolase, acting on glycosyl bonds encodes a member of xyloglucan endotransglucosylase/hydrolases (XTHs) that catalyze the cleavage and molecular grafting of xyloglucan chains function in loosening and
Mtr.43738.1.S1_s_at			0	0.0006776	0.01733	1.1	protein.folding	chaperonin, putative similar to chaperonin, putative [Arabidopsis thaliana] (TAIR:AT3G18190.1); similar to hypothetical protein DDBDRAFT_0217758 [Dictyostelium discoideum AX4] (GB:XP_643258.1); similar to Os03g0804800 [Oryza sativa (japonica cultivar-gr
Mtr.28784.1.S1_at			0	0.000678	0.01733	2.5	RNA.regulation of transcription.AS2,Lateral Organ Boundaries Gene Family	LOB domain protein 4 / lateral organ boundaries domain protein 4 (LBD4) Identical to LOB domain-containing protein 4 (LBD4) [Arabidopsis Thaliana] (GB:Q9SHE9;GB:Q6DBF5); similar to ASL5 (phosphoenolpyruvate carboxykinase1) [Arabidopsis thaliana] (TAIR:A
Mtr.27224.1.S1_at			0	0.0006799	0.01736	1.4	protein.degradation.ubiquitin.E2	PHO2/UBC24 (PHOSPHATE 2); ubiquitin-protein ligase Encodes a ubiquitin-conjugating E2 enzyme. UBC24 mRNA accumulation is suppressed by miR399f, miR399b and miR399c. Involved in phosphate starvation response. similar to UBC23 (ubiquitin-conjugating enzyme
Msa.1066.1.S1_at			0	0.0006851	0.01746	1.2	not assigned.unknown	not assigned.unknown
Mtr.45795.1.S1_x_at			0	0.0006859	0.01747	-2.5	DNA.synthesis/chromatin structure.histone	histone H2A, putative Identical to Probable histone H2A.4 (HTA12) [Arabidopsis Thaliana] (GB:Q9LZ46); similar to histone H2A, putative [Arabidopsis thaliana] (TAIR:AT5G59870.1); similar to Histone H2A (GB:Q9M531); contains InterPro domain Histone-fold;
Mtr.32315.1.S1_at			0	0.0006867	0.01747	1.4	not assigned.no ontology	NADK2 (NAD kinase 2); NAD kinase/ calmodulin binding Encodes a protein with NAD kinase activity. The protein was also shown to bind calmodulin. Identical to NAD kinase 2, chloroplast precursor (EC 2.7.1.23) (AtNADK-2) (NADK2) [Arabidopsis Thaliana] (GB:
Mtr.41107.1.S1_at			0	0.0006877	0.01747	1.3	protein.degradation.ubiquitin.E1	ATUBA1 (Arabidopsis thaliana ubiquitin-activating enzyme 1); ubiquitin activating enzyme encodes a ubiquitin-activating enzyme (E1), involved in the first step in conjugating multiple ubiquitins to proteins targeted for degradation. Gene is expressed in
Mtr.10361.1.S1_at			0	0.0006881	0.01747	-2.6	stress.abiotic.unspecified	major latex protein-related / MLP-related Identical to MLP-like protein 43 (MLP43) [Arabidopsis Thaliana] (GB:Q9SSK5); similar to MLP28 (MLP-LIKE PROTEIN 28) [Arabidopsis thaliana] (TAIR:AT1G70830.3); similar to major latex-like protein [Prunus persica]
Mtr.11959.1.S1_at			0	0.0006897	0.01747	1.4	protein.postranslational modification	ATB' BETA (Arabidopsis thaliana serine/threonine protein phosphatase 2A 55 kDa regulatory subunit B prime beta); protein phosphatase type 2A regulator Encodes B' regulatory subunit of PP2A (AtB'beta). Identical to Serine/threonine protein phosphatase 2A
Mtr.2122.1.S1_at			0	0.000692	0.01747	-1.3	not assigned.unknown	not assigned.unknown
Mtr.43347.1.S1_s_at			0	0.0006922	0.01747	-1	DNA.repair	heavy-metal-associated domain-containing protein similar to heavy-metal-associated domain-containing protein [Arabidopsis thaliana] (TAIR:AT5G23760.1); similar to Unknown (protein for MGC:78286) [Mus musculus] (GB:AAH71252.1); contains InterPro domain He
Mtr.8161.1.S1_at			0	0.0006922	0.01747	-1.4	not assigned.unknown	not assigned.unknown
Mtr.20747.1.S1_at			0	0.0006972	0.01751	-1.2	not assigned.unknown	not assigned.unknown
Mtr.7917.1.S1_at			0	0.0006973	0.01751	-2	not assigned.unknown	not assigned.unknown
Mtr.21767.1.S1_at			0	0.0006982	0.01751	-1.9	not assigned.unknown	not assigned.unknown
Msa.1381.1.S1_at			0	0.0006998	0.01751	1.7	N-metabolism.nitrate metabolism.NR	NIA1 (NITRATE REDUCTASE 1) Encodes the cytosolic minor isoform of nitrate reductase (NR). Involved in the first step of nitrate assimilation, it contributes about 15% of the nitrate reductase activity in shoots. Similar to molybdopterin oxidoreductases a
Mtr.42440.1.S1_a_at			0	0.0006999	0.01751	2	not assigned.unknown	not assigned.unknown
Mtr.23497.1.S1_at			0	0.0007002	0.01751	-1.2	not assigned.unknown	not assigned.unknown
Mtr.2876.1.S1_at			0	0.0007006	0.01751	1.3	cell. vesicle transport	VAP27-2 (VAMP/SYNAPTOBREVIN-ASSOCIATED PROTEIN 27-2); structural molecule Encodes VAP33-like protein that interacts with cowpea mosaic virus protein 60K. Is a SNARE-like protein that may be involved in vesicular transport to or from the ER. similar to VAP
Mtr.30423.1.S1_at			0	0.0007014	0.01752	-2.7	stress.biotic	disease resistance protein (TIR-NBS-LRR class), putative similar to disease resistance protein (TIR-NBS-LRR class), putative [Arabidopsis thaliana] (TAIR:AT5G11250.1); similar to disease resistance protein (TIR-NBS-LRR class), putative [Arabidopsis thal
Mtr.30423.1.S1_at			0	0.0007014	0.01752	-2.7	RNA.regulation of transcription.WRKY domain transcription factor family	WRKY, disease resistance protein-related, similar to NL27 (Solanum tuberosum) GI:3947735; contains Pfam profiles PF03106: WRKY DNA -binding domain, PF00931: NB-ARC domain, PF00560: Leucine Rich Repeat;disease resistance protein-related, similar to NL27 (S
Mtr.314.1.S1_at			0	0.000705	0.01758	1.2	DNA.synthesis/chromatin structure	endonuclease/exonuclease/phosphatase family protein similar to endonuclease/exonuclease/phosphatase family protein [Arabidopsis thaliana] (TAIR:AT1G05470.1); similar to endonuclease/exonuclease/phosphatase family protein [Arabidopsis thaliana] (TAIR:AT3G
Mtr.29990.1.S1_at			0	0.0007055	0.01758	-1.2	not assigned.unknown	not assigned.unknown
Mtr.29459.1.S1_at			0	0.000706	0.01758	-1.7	not assigned.unknown	not assigned.unknown
Mtr.9768.1.S1_at			0	0.0007065	0.01758	1.3	DNA.repair	RAD50; ATP binding / ATPase/ nuclease/ zinc ion binding Identical to DNA repair protein RAD50 (EC 3.6.-.-) (AtRAD50) (RAD50) [Arabidopsis Thaliana] (GB:Q9SL02;GB:Q9M6P9); similar to CIP1 (COP1-INTERACTIVE PROTEIN 1) [Arabidopsis thaliana] (TAIR:AT5G4179
Mtr.6897.1.S1_at			0	0.0007075	0.01759	1.8	RNA.regulation of transcription.MYB-related transcription factor family	ATCDC5 (Arabidopsis thaliana homolog of cdc5); DNA binding / transcription factor member of MYB3R- and R2R3- type MYB- encoding genes similar to MYB3R-5 (myb domain protein 3R-5), DNA binding / transcription factor [Arabidopsis thaliana] (TAIR:AT5G02320.
Mtr.22919.1.S1_x_at			0	0.000711	0.01765	-1.1	DNA.synthesis/chromatin structure.histone	histone H2B, putative Identical to Histone H2B.1 (HTB1) [Arabidopsis Thaliana] (GB:Q9LQQ4;GB:Q8L950); similar to histone H2B [Arabidopsis thaliana] (TAIR:AT3G45980.1); similar to Histone H2B (GB:O22582); contains InterPro domain Histone-fold; (InterPro:
Mtr.2089.1.S1_at			0	0.0007115	0.01765	-1.5	RNA.regulation of transcription.unclassified	mitochondrial transcription termination factor family protein / mTERF family protein similar to mitochondrial transcription termination factor family protein / mTERF family protein [Arabidopsis thaliana] (TAIR:AT1G21150.1); similar to Os05g0403400 [Oryza
Mtr.11474.1.S1_at			0	0.0007141	0.01771	1.6	signalling.calcium	similar to C2 domain-containing protein [Arabidopsis thaliana] (TAIR:AT1G53590.1); similar to Os02g0313700 [Oryza sativa (japonica cultivar-group)] (GB:NP_001046658.1); similar to Os01g0242600 [Oryza sativa (japonica cultivar-group)] (GB:NP_001042557.1
Mtr.30884.1.S1_at			0	0.0007187	0.01775	-1.5	RNA.regulation of transcription.unclassified	SHL1 (SHORT LIFE) Putative transcription factor containing a PHD finger and BAH motif, required for normal development similar to DNA binding [Arabidopsis thaliana] (TAIR:AT4G22140.2); similar to Os09g0386500 [Oryza sativa (japonica cultivar-group)] (GB:
Mtr.2572.1.S1_at			0	0.0007188	0.01775	1.3	not assigned.unknown	SCC3 (sister-chromatide cohesion protein 3); binding similar to Os05g0188500 [Oryza sativa (japonica cultivar-group)] (GB:NP_001054841.1); similar to SCC3 [Oryza sativa (japonica cultivar-group)] (GB:AAQ81937.1); contains InterPro domain Armadillo-like h
Mtr.33532.1.S1_at			0	0.000719	0.01775	1.9	cell.organisation	kinesin motor protein-related similar to kinesin motor protein-related [Arabidopsis thaliana] (TAIR:AT5G10470.2); similar to 117M18_26 [Brassica rapa] (GB:AAZ66945.1); contains InterPro domain Kinesin, motor region; (InterPro:IPR001752)
Mtr.24896.1.S1_at			0	0.00072	0.01775	-2.5	protein.degradation.ubiquitin.E3.RING	PIT1 (PITCHOUN 1); protein binding / zinc ion binding similar to protein binding / zinc ion binding [Arabidopsis thaliana] (TAIR:AT2G01275.2); similar to Zinc finger, RING-type; RINGv [Medicago truncatula] (GB:ABE78108.1); contains InterPro domain RINGv
Mtr.36189.1.S1_at			0	0.0007201	0.01775	1.4	signalling.light.COP9 signalosome	COP1-interacting protein-related similar to disease resistance protein (TIR class), putative [Arabidopsis thaliana] (TAIR:AT1G61100.1); similar to Os03g0861100 [Oryza sativa (japonica cultivar-group)] (GB:NP_001051978.1); similar to hypothetical protein
Mtr.2115.1.S1_at			0	0.0007202	0.01775	-1.3	not assigned.unknown	not assigned.unknown
Mtr.50653.1.S1_at			0	0.0007208	0.01776	-1.4	not assigned.unknown	not assigned.unknown
Mtr.12866.1.S1_at			0	0.0007223	0.01777	2	signalling.receptor kinases.leucine rich repeat VIII-2	leucine-rich repeat family protein / protein kinase family protein similar to leucine-rich repeat family protein / protein kinase family protein [Arabidopsis thaliana] (TAIR:AT1G56130.1); similar to leucine-rich repeat family protein / protein kinase fa
Mtr.12866.1.S1_at			0	0.0007223	0.01777	2	RNA.regulation of transcription.WRKY domain transcription factor family	WRKY, protein kinase family protein, similar to mitogen-activated protein kinase (Arabidopsis thaliana) GI:1255448; contains Pfam profiles PF02671: Paired amphipathic helix repeat, PF03106: WRKY DNA-binding domain, PF00560: Leucine Rich Repeat, PF00069: P
Mtr.45364.1.S1_at			0	0.0007235	0.01778	2	secondary metabolism.simple phenols	LAC17 (laccase 17); copper ion binding / oxidoreductase putative laccase, a member of laccase family of genes (17 members in Arabidopsis). similar to IRX12/LAC4 (laccase 4), copper ion binding / oxidoreductase [Arabidopsis thaliana] (TAIR:AT2G38080.1);
Mtr.45364.1.S1_at			0	0.0007235	0.01778	2	cell wall	LAC17 (laccase 17); copper ion binding / oxidoreductase putative laccase, a member of laccase family of genes (17 members in Arabidopsis). similar to IRX12/LAC4 (laccase 4), copper ion binding / oxidoreductase [Arabidopsis thaliana] (TAIR:AT2G38080.1);
Mtr.8855.1.S1_at			0	0.000724	0.01779	-1.1	protein.degradation.ubiquitin.E3.SCF.FBOX	ATPP2-B10 (Phloem protein 2-B10) similar to ATPP2-B8 (Phloem protein 2-B8) [Arabidopsis thaliana] (TAIR:AT2G02340.1); similar to F-box domain containing protein, expressed [Oryza sativa (japonica cultivar-group)] (GB:ABA96399.2); contains InterPro domai
Mtr.43458.1.S1_s_at			0	0.000728	0.01785	1.8	not assigned.unknown	not assigned.unknown
Mtr.28056.1.S1_at			0	0.0007291	0.01787	1.1	not assigned.unknown	not assigned.unknown
Mtr.42673.1.S1_at			0	0.0007299	0.01787	1.1	signalling.receptor kinases.leucine rich repeat VIII-2	leucine-rich repeat transmembrane protein kinase, putative similar to leucine-rich repeat family protein / protein kinase family protein [Arabidopsis thaliana] (TAIR:AT1G53430.1); similar to leucine-rich repeat family protein / protein kinase family pro
Mtr.23121.1.S1_s_at			0	0.0007315	0.01789	1.2	protein.degradation.ubiquitin.E2	PHO2/UBC24 (PHOSPHATE 2); ubiquitin-protein ligase Encodes a ubiquitin-conjugating E2 enzyme. UBC24 mRNA accumulation is suppressed by miR399f, miR399b and miR399c. Involved in phosphate starvation response. similar to UBC23 (ubiquitin-conjugating enzyme
Mtr.17857.1.S1_at			0	0.0007332	0.01791	-1.5	not assigned.unknown	not assigned.unknown
Mtr.5274.1.S1_s_at			0	0.0007333	0.01791	1.7	cell wall.cellulose synthesis.cellulose synthase	CESA4 (CELLULASE SYNTHASE 4); transferase, transferring glycosyl groups Encodes a cellulose synthase involved in secondary cell wall biosynthesis. Identical to Cellulose synthase A catalytic subunit 4 [UDP-forming] (EC 2.4.1.12) (AtCesA-4) (Irregular xyl
Mtr.47164.1.S1_at			0	0.0007343	0.01791	-2.3	not assigned.unknown	not assigned.unknown
Mtr.32077.1.S1_at			0	0.0007367	0.01794	1	signalling.receptor kinases.leucine rich repeat XII	leucine-rich repeat transmembrane protein kinase, putative similar to leucine-rich repeat family protein / protein kinase family protein [Arabidopsis thaliana] (TAIR:AT4G08850.1); similar to leucine-rich repeat family protein / protein kinase family pro
Mtr.41766.1.S1_s_at			0	0.0007369	0.01794	1.2	protein.postranslational modification	AFC1 (ARABIDOPSIS FUS3-COMPLEMENTING GENE 1); kinase a member of a CDC2-related kinase subfamily, the LAMMER kinases. activates STE12-dependent functions in yeast. Identical to Serine/threonine-protein kinase AFC1 (EC 2.7.12.1) (AFC1) [Arabidopsis Thal
Mtr.12729.1.S1_at			0	0.0007415	0.01794	1	not assigned.unknown	not assigned.unknown
Mtr.31037.1.S1_at			0	0.0007433	0.01794	-1.4	not assigned.unknown	not assigned.unknown
Mtr.972.1.S1_at			0	0.0007434	0.01794	3.1	stress.abiotic.heat	DNAJ heat shock family protein similar to DNAJ heat shock family protein [Arabidopsis thaliana] (TAIR:AT4G28480.1); similar to Heat shock protein DnaJ [Medicago truncatula] (GB:ABE89016.1); contains InterPro domain HSP40/DnaJ peptide-binding; (InterPro:
Mtr.972.1.S1_at			0	0.0007434	0.01794	3.1	RNA.regulation of transcription.C2H2 zinc finger family	C2H2, DNAJ heat shock N-terminal domain-containing protein, contains Pfam domains PF00226: DnaJ domain and PF00096: Zinc finger, C2H2 type
Mtr.38590.1.S1_at			0	0.0007437	0.01794	-1.1	protein.degradation.ubiquitin.E3.RING	zinc finger (C3HC4-type RING finger) family protein similar to EDA40 (embryo sac development arrest 40), protein binding / ubiquitin-protein ligase/ zinc ion binding [Arabidopsis thaliana] (TAIR:AT4G37890.2); similar to H0102C09.6 [Oryza sativa (indica
Mtr.31839.1.S1_at			0	0.0007448	0.01796	1.1	protein.degradation.ubiquitin.E3.RING	transcription factor jumonji (jmjC) domain-containing protein similar to transcription factor jumonji (jmjC) domain-containing protein [Arabidopsis thaliana] (TAIR:AT1G62310.1); similar to jmjC domain containing protein [Oryza sativa (japonica cultivar-g
Mtr.31839.1.S1_at			0	0.0007448	0.01796	1.1	RNA.regulation of transcription.C3H zinc finger family	C3H, transcription factor jumonji (jmjC) domain-containing protein, contains Pfam domain, PF02373: jmjC domain; non-consensus TG acceptor splice site at exon boundary 79262
Msa.2636.1.S1_at			0	0.0007459	0.01797	1.1	not assigned.unknown	similar to unknown protein [Arabidopsis thaliana] (TAIR:AT2G06040.1); similar to F-box and leucine-rich repeat protein 14a [Danio rerio] (GB:NP_958890.1); similar to Os08g0459100 [Oryza sativa (japonica cultivar-group)] (GB:NP_001061972.1); similar to
Mtr.11481.1.S1_at			0	0.0007476	0.01798	-2.1	not assigned.unknown	not assigned.unknown
Mtr.17617.1.S1_at			0	0.0007504	0.01798	1.3	misc.nitrilases, *nitrile lyases, berberine bridge enzymes, reticuline oxidases, troponine reductases	amidase family protein similar to glutamyl-tRNA(Gln) amidotransferase, putative [Arabidopsis thaliana] (TAIR:AT3G25660.1); similar to amidase-like protein [Nicotiana tabacum] (GB:BAC53930.1); similar to Amidase [Medicago truncatula] (GB:ABE85659.1); sim
Mtr.22160.1.S1_x_at			0	0.0007507	0.01798	-1.2	DNA.synthesis/chromatin structure.histone	histone H3 Identical to Histone H3.2 (Histone H3.1) (HTR1) [Arabidopsis Thaliana] (GB:P59226); similar to histone H3 [Arabidopsis thaliana] (TAIR:AT5G10390.1); similar to histone H3 [Arabidopsis thaliana] (TAIR:AT5G65360.1); similar to histone H3 [Arabid
Mtr.12356.1.S1_at			0	0.0007526	0.01798	-1.4	not assigned.unknown	similar to unknown protein [Arabidopsis thaliana] (TAIR:AT3G60440.1); similar to pRIB5 protein [Ribes nigrum] (GB:CAA07566.1); contains InterPro domain Phosphoglycerate mutase; (InterPro:IPR013078); contains InterPro domain PRIB5; (InterPro:IPR012398)
Msa.3097.1.S1_at			0	0.0007558	0.01798	-1.6	misc.GDSL-motif lipase	ATLTL1/LTL1 (LI-TOLERANT LIPASE 1); carboxylic ester hydrolase similar to GDSL-motif lipase/hydrolase family protein [Arabidopsis thaliana] (TAIR:AT5G33370.1); similar to GSDL-motif lipase [Agave americana] (GB:AAS75127.1); contains InterPro domain Lipo
Msa.3005.1.S1_at			0	0.0007569	0.01798	-3.3	stress.biotic	ATHCHIB (BASIC CHITINASE); chitinase encodes a basic chitinase involved in ethylene/jasmonic acid mediated signalling pathway during systemic acquired resistance based on expression analyses. Identical to Basic endochitinase B precursor (EC 3.2.1.14) (Pa
Msa.3005.1.S1_at			0	0.0007569	0.01798	-3.3	cell wall	ATHCHIB (BASIC CHITINASE); chitinase encodes a basic chitinase involved in ethylene/jasmonic acid mediated signalling pathway during systemic acquired resistance based on expression analyses. Identical to Basic endochitinase B precursor (EC 3.2.1.14) (Pa
Mtr.17265.1.S1_s_at			0	0.0007575	0.01798	-1.1	not assigned.unknown	not assigned.unknown
Mtr.25667.1.S1_s_at			0	0.0007579	0.01798	1.1	not assigned.unknown	catalytic similar to mutase family protein [Arabidopsis thaliana] (TAIR:AT1G77060.1); similar to OSJNBa0014K14.17 [Oryza sativa (japonica cultivar-group)] (GB:CAE02945.3); similar to Os04g0504600 [Oryza sativa (japonica cultivar-group)] (GB:NP_001053246.
Msa.1752.1.S1_s_at			0	0.0007579	0.01798	-1.6	cell wall.modification	xyloglucan:xyloglucosyl transferase, putative / xyloglucan endotransglycosylase, putative / endo-xyloglucan transferase, putative Identical to Probable xyloglucan endotransglucosylase/hydrolase protein 7 precursor (EC 2.4.1.207) (At-XTH7) (XTH-7) (XTH7)
Mtr.37375.1.S1_at			0	0.0007582	0.01798	1.1	lipid metabolism.lipid degradation.lysophospholipases.glycerophosphodiester phosphodiesterase	SRG3 (SENESCENCE-RELATED GENE 3); glycerophosphodiester phosphodiesterase similar to glycerophosphoryl diester phosphodiesterase family protein [Arabidopsis thaliana] (TAIR:AT5G41080.1); similar to glycerophosphoryl diester phosphodisterase [Oryza sativa
Mtr.5510.1.S1_at			0	0.0007589	0.01798	1.7	not assigned.no ontology	haloacid dehalogenase-like hydrolase family protein similar to haloacid dehalogenase-like hydrolase family protein [Arabidopsis thaliana] (TAIR:AT4G39970.1); similar to HAD-superfamily hydrolase, subfamily IA, variant 3 containing protein, expressed [Or
Mtr.6140.1.S1_at			0	0.0007602	0.01798	-1.1	not assigned.unknown	not assigned.unknown
Mtr.2203.1.S1_at			0	0.0007614	0.01798	1.1	not assigned.unknown	not assigned.unknown
Mtr.8111.1.S1_at			0	0.0007623	0.01798	-1.7	not assigned.unknown	not assigned.unknown
Mtr.26056.1.S1_at			0	0.0007648	0.01798	-1.2	not assigned.unknown	not assigned.unknown
Mtr.9325.1.S1_at			0	0.0007655	0.01798	1.2	signalling.receptor kinases.leucine rich repeat XIII	leucine-rich repeat transmembrane protein kinase, putative similar to leucine-rich repeat transmembrane protein kinase, putative [Arabidopsis thaliana] (TAIR:AT1G31420.1); similar to Os03g0266800 [Oryza sativa (japonica cultivar-group)] (GB:NP_001049659
Mtr.12630.1.S1_at			0	0.0007662	0.01798	1	signalling.light.COP9 signalosome	FUS6 (FUSCA 6) Represses photomorphogenesis and induces skotomorphogenesis in the dark. Component of the nuclear-localized COP9 complex. Mutants display striking purple coloration due to anthocyanin accumulation in their cotyledons, first become defectiv
Mtr.30245.1.S1_at			0	0.0007673	0.01798	-2.5	not assigned.unknown	not assigned.unknown
Mtr.33484.1.S1_s_at			0	0.0007674	0.01798	1.4	not assigned.unknown	similar to unknown protein [Arabidopsis thaliana] (TAIR:AT5G48790.1); similar to unnamed protein product [Ostreococcus tauri] (GB:CAL50320.1); similar to Os02g0117100 [Oryza sativa (japonica cultivar-group)] (GB:NP_001045684.1)
Mtr.34429.1.S1_at			0	0.0007679	0.01798	1.2	RNA.regulation of transcription.Histone acetyltransferases	TAZ zinc finger family protein / zinc finger (ZZ type) family protein Identical to Histone acetyltransferase HAC12 (EC 2.3.1.48) (HAC12) [Arabidopsis Thaliana] (GB:Q9FWQ5); similar to histone acetyltransferase 5 (HAC5) [Arabidopsis thaliana] (TAIR:AT3G1
Mtr.24090.1.S1_at			0	0.0007695	0.01801	-1.1	stress.abiotic.unspecified	universal stress protein (USP) family protein similar to universal stress protein (USP) family protein [Arabidopsis thaliana] (TAIR:AT5G17390.1); similar to Os01g0875300 [Oryza sativa (japonica cultivar-group)] (GB:NP_001044962.1); similar to hypothetica
Mtr.15448.1.S1_at			0	0.0007745	0.0181	-2.6	hormone metabolism.gibberelin.induced-regulated-responsive-activated	GASA4 (GAST1 PROTEIN HOMOLOG 4) gibberellin-regulated (GASA4) Identical to Gibberellin-regulated protein 4 precursor (GASA4) [Arabidopsis Thaliana] (GB:P46690;GB:O49593); similar to gibberellin-responsive protein, putative [Arabidopsis thaliana] (TAIR:AT
Mtr.27216.1.S1_at			0	0.0007748	0.0181	1.2	not assigned.unknown	not assigned.unknown
Mtr.45607.1.S1_s_at			0	0.00078	0.01816	1.8	not assigned.no ontology	COG: Homolog to sll1802 (8e-31): COG0090
Mtr.45607.1.S1_s_at			0	0.00078	0.01816	1.8	not assigned.no ontology	COG: Homolog to sll1802 (8e-31): COG0090||KEGG: Homolog to syc:syc1868_d (2e-31): rpl2; 50S ribosomal protein L2 [KO:K02886]
Mtr.17039.1.S1_s_at			0	0.0007851	0.01822	-2.1	not assigned.no ontology.agenet domain-containing protein	agenet domain-containing protein similar to agenet domain-containing protein [Arabidopsis thaliana] (TAIR:AT1G09320.1); similar to Agenet [Medicago truncatula] (GB:ABE82901.1); contains InterPro domain Agenet; (InterPro:IPR008395)
Mtr.28723.1.S1_at			0	0.0007853	0.01822	1.3	not assigned.unknown	not assigned.unknown
Mtr.265.1.S1_at			0	0.0007879	0.01825	1.4	RNA.transcription	NRPB1 (RNA POLYMERASE II LARGE SUBUNIT); DNA binding / DNA-directed RNA polymerase Encodes a large subunit of RNA polymerase II (aka RNA polymerase B). Identical to DNA-directed RNA polymerase II largest subunit (EC 2.7.7.6) (RPB205) [Arabidopsis Thalia
Mtr.47452.1.S1_at			0	0.0007883	0.01825	2.9	misc.cytochrome P450	CYP81D3 (cytochrome P450, family 81, subfamily D, polypeptide 3); oxygen binding member of CYP81D similar to CYP81D2 (cytochrome P450, family 81, subfamily D, polypeptide 2), oxygen binding [Arabidopsis thaliana] (TAIR:AT4G37360.1); similar to CYP81D8 (c
Mtr.12159.1.S1_at			0	0.0007908	0.01828	1.5	signalling.receptor kinases.leucine rich repeat XI	leucine-rich repeat transmembrane protein kinase, putative similar to HSL1 (HAESA-LIKE 1), ATP binding / kinase/ protein serine/threonine kinase [Arabidopsis thaliana] (TAIR:AT1G28440.1); similar to leucine-rich repeat receptor-like protein kinase [Pyru
Mtr.8879.1.S1_at			0	0.0007931	0.01832	-2.4	stress.biotic	disease resistance response similar to disease resistance-responsive protein-related / dirigent protein-related [Arabidopsis thaliana] (TAIR:AT5G49040.1); similar to disease resistance-responsive family protein [Arachis hypogaea] (GB:AAZ20288.1); similar
Mtr.6315.1.S1_at			0	0.0007943	0.01833	1.4	signalling.G-proteins	ARF GTPase-activating domain-containing protein similar to SFC (SCARFACE, VASCULAR NETWORK DEFECTIVE 3) [Arabidopsis thaliana] (TAIR:AT5G13300.1); similar to AGD4 (ARF-GAP DOMAIN 4), protein binding [Arabidopsis thaliana] (TAIR:AT1G10870.1); similar to
Mtr.14362.1.S1_at			0	0.000796	0.01833	1.2	protein.aa activation.lysine-tRNA ligase	lysyl-tRNA synthetase, putative / lysine--tRNA ligase, putative Identical to Lysyl-tRNA synthetase (EC 6.1.1.6) (Lysine--tRNA ligase) (LysRS) [Arabidopsis Thaliana] (GB:Q9ZPI1); similar to OVA5 (OVULE ABORTION 5), ATP binding / aminoacyl-tRNA ligase [Ar
Mtr.13178.1.S1_at			0	0.0007961	0.01833	1.5	signalling.light	FAR1 (FAR-RED IMPAIRED RESPONSE 1); zinc ion binding Encodes a nuclear localized protein involved in far red light response signaling. Loss of function mutants are defective in far red light responses. Interacts with homologous gene FHY3. similar to FHY3
Mtr.42169.1.S1_at			0	0.0007965	0.01833	1.4	protein.postranslational modification	protein kinase, putative similar to protein kinase family protein [Arabidopsis thaliana] (TAIR:AT1G73460.1); similar to protein kinase family protein [Arabidopsis thaliana] (TAIR:AT3G17750.1); similar to putative protein kinase [Oryza sativa (japonica c
Mtr.8315.1.S1_at			0	0.0007997	0.01836	-1.1	not assigned.unknown	not assigned.unknown
Mtr.43770.1.S1_at			0	0.0008006	0.01836	1.6	stress.biotic	ATPRB1 (Arabidopsis thaliana basic pathogenesis-related protein 1) pathogenesis related protein, encodes a basic PR1-like protein. Expresses in flowers, roots, and not in leaves and responses to ethylene and methyl jasmonate. Salicylic acid represses gen
Mtr.10821.1.S1_at			0	0.0008031	0.01836	1.5	not assigned.no ontology	similar to unknown protein [Arabidopsis thaliana] (TAIR:AT2G37370.1); similar to Os03g0281300 [Oryza sativa (japonica cultivar-group)] (GB:NP_001049742.1); similar to unknown protein [Oryza sativa (japonica cultivar-group)] (GB:AAT07652.1)
Mtr.16631.1.S1_at			0	0.0008033	0.01836	-1.3	not assigned.unknown	not assigned.unknown
Mtr.11503.1.S1_at			0	0.000804	0.01836	4.2	not assigned.no ontology	stress-responsive protein-related similar to RD29B (RESPONSIVE TO DESSICATION 29B) [Arabidopsis thaliana] (TAIR:AT5G52300.1); similar to cor78 (GB:AAA32776.1); contains InterPro domain CAP160; (InterPro:IPR012418)
[truncated: 128 more rows]
