# Supplementary material for: Transcript profiling of two alfalfa genotypes with contrasting cell wall composition in stems using a cross-species platform: optimizing analysis by masking biased probes
Source: BMC Genomics. 2010 May 24;11:323. doi: 10.1186/1471-2164-11-323 (PMC2893600; doi:10.1186/1471-2164-11-323)
Supplement: Additional file 2 — Over-representation analysis of gene functional classes that are differentially expressed in ES and PES internodes of alfalfa genotypes 252 and 1283. A table showing z-values for functional classes over-represented in Figure 6. [file 1471-2164-11-323-S2.TXT]

MapMan_Class	z-value_Up_252_ES	z-value_Up_252_PES	z-value_Down_252_ES	z-value_Down_252_PES
minor CHO metabolism.raffinose family.galactinol synthases	0.0	2.3	0.0	0.0
minor CHO metabolism.raffinose family.galactinol synthases.known	0.0	2.3	0.0	0.0
tetrapyrrole synthesis.magnesium chelatase	2.6	0.0	0.0	0.0
stress.abiotic.unspecified	0.0	0.0	0.0	2.8
misc enzymes	0.0	0.0	0.0	3.4
RNA	0.0	2.2	0.0	0.0
RNA.regulation of transcription	0.0	2.6	0.0	0.0
DNA.synthesis/chromatin structure.histone	0.0	0.0	0.0	4.5
signalling	0.0	4.1	0.0	0.0
signalling.receptor kinases	0.0	2.4	0.0	0.0
cell	0.0	5.3	0.0	0.0
cell.organisation	0.0	3.2	0.0	0.0
not assigned	-3.0	-9.3	0.0	0.0
not assigned.unknown	-5.2	-10.3	0.0	0.0
