# Supplementary material for: Transcript profiling of two alfalfa genotypes with contrasting cell wall composition in stems using a cross-species platform: optimizing analysis by masking biased probes
Source: BMC Genomics. 2010 May 24;11:323. doi: 10.1186/1471-2164-11-323 (PMC2893600; doi:10.1186/1471-2164-11-323)
Supplement: Additional file 3 — Orthologous loci of the alfalfa candidate genes on M. truncatula chromosomes. A table listing orthologous loci of the alfalfa candidate genes on M. truncatula chromosomes. [file 1471-2164-11-323-S3.TXT]

Probe_Set_ID	ES_mapped_log2(252/1283)	ES_mapped_ch:start...end	ES_mapped_chromosome_ID	PES_mapped_log2(252/1283)	PES_mapped_ch:start...end	PES_mapped_chromosom_ID
Mtr.42947.1.S1_x_at	-1.3	1:10426162..10426745	1
Mtr.12239.1.S1_at	-1.1	1:10484699..10485273	1
Mtr.12239.1.S1_x_at	-1.2	1:10484699..10485273	1
Mtr.38182.1.S1_at	-1.8	1:10484699..10485273	1
Mtr.12231.1.S1_at	-2.2	1:10489229..10490852	1	-2.2	1:10489229..10490852	1
Mtr.12232.1.S1_at	-2.5	1:10489229..10490852	1	-2.6	1:10489229..10490852	1
Mtr.12232.1.S1_x_at	-2.4	1:10489229..10490852	1	-2.5	1:10489229..10490852	1
Mtr.6114.1.S1_at	1.4	1:11093814..11099928	1	1.4	1:11093814..11099928	1
Mtr.29249.1.S1_at	1	1:11508480..11515791	1
Mtr.44524.1.S1_at	1.8	1:11724316..11722303	1	1.8	1:11724316..11722303	1
Mtr.19163.1.S1_at	-1.1	1:16136713..16134007	1
Mtr.48827.1.S1_at	-1.9	1:16457704..16459810	1
Mtr.21892.1.S1_at	1.2	1:16548133..16542500	1
Mtr.1567.1.S1_at	1.2	1:16619749..16623216	1	1.3	1:16619749..16623216	1
Mtr.50972.1.S1_s_at	1	1:16954780..16965451	1
Mtr.21510.1.S1_at	-1	1:1832411..1832202	1
Mtr.1039.1.S1_at	-1	1:20442883..20445036	1
Mtr.1859.1.S1_at	1.2	1:20618095..20609844	1
Mtr.22583.1.S1_s_at	-1.3	1:20747092..20749166	1
Mtr.24122.1.S1_at	-1.4	1:21113337..21111411	1	-1.4	1:21113337..21111411	1
Mtr.46916.1.S1_at	-1.7	1:21118074..21115707	1	-1.9	1:21118074..21115707	1
Mtr.5446.1.S1_s_at	-1.1	1:21118074..21115707	1
Mtr.29156.1.S1_at	-2.3	1:21339191..21340170	1	-2.6	1:21339191..21340170	1
Mtr.4743.1.S1_at	-1.2	1:21933788..21937196	1
Mtr.15468.1.S1_at	-2.5	1:22032471..22032713	1	-1.8	1:22032471..22032713	1
Mtr.46223.1.S1_s_at	-2.3	1:2231390..2235129	1	-2.7	1:2231390..2235129	1
Mtr.50483.1.S1_at	1.7	1:23874434..23871286	1	2	1:23874434..23871286	1
Mtr.50485.1.S1_s_at	-1.1	1:23916593..23918897	1	-1.9	1:23916593..23918897	1
Mtr.23585.1.S1_at	-2	1:25283609..25283773	1	-1.5	1:25283609..25283773	1
Msa.2848.1.S1_at	1.9	1:26424284..26423201	1
Mtr.12525.1.S1_at	2.8	1:26424284..26423201	1
Msa.362.1.S1_at	2	1:26871133..26873060	1	2.2	1:26871133..26873060	1
Mtr.15331.1.S1_s_at	1.2	1:26871133..26873060	1	1.3	1:26871133..26873060	1
Mtr.25887.1.S1_at	-1.4	1:27411261..27412376	1
Mtr.43418.1.S1_s_at	3.6	1:29600191..29596779	1	2.9	1:29600191..29596779	1
Mtr.25549.1.S1_at	-1.2	1:29703759..29703502	1
Mtr.34726.1.S1_at	-1.5	1:29762378..29762696	1
Mtr.9608.1.S1_at	1.7	1:30576598..30573400	1
Mtr.3426.1.S1_at	1.6	1:3279488..3274600	1
Mtr.2783.1.S1_at	-1.4	1:546844..546562	1
Mtr.24593.1.S1_at	1.4	1:5695107..5699118	1	1.5	1:5695107..5699118	1
Mtr.4460.1.S1_at	-1.7	1:593929..594426	1
Mtr.20290.1.S1_at	-1.2	1:7261040..7264277	1
Mtr.49507.1.S1_at	-1.5	1:7343351..7342224	1
Mtr.30214.1.S1_at	-2.3	1:7534645..7535074	1	-1.6	1:7534645..7535074	1
Mtr.30806.1.S1_at	-1.1	1:789623..795331	1
Mtr.2662.1.S1_at	-1.6	1:825067..826627	1
Mtr.46062.1.S1_at	1.7	1:8629604..8629786	1	1.1	1:8629604..8629786	1
Mtr.42125.1.S1_at	-1.4	2:10498898..10500389	2
Mtr.41684.1.S1_at	-1.2	2:11160484..11155432	2
Mtr.29663.1.S1_at	-1.3	2:12391210..12393133	2
Mtr.39989.1.S1_at	-1.3	2:14618577..14625958	2
Mtr.47142.1.S1_at	-2.1	2:14687579..14687256	2
Mtr.48840.1.S1_x_at	-1.2	2:14696531..14700224	2
Mtr.41147.1.S1_at	-3	2:15716453..15717455	2	-3.7	2:15716453..15717455	2
Mtr.17149.1.S1_at	1.8	2:15847381..15848188	2	2.2	2:15847381..15848188	2
Msa.2619.1.S1_at	1.7	2:1597908..1590034	2
Mtr.40532.1.S1_s_at	1.4	2:15989609..15984484	2	1.5	2:15989609..15984484	2
Mtr.38585.1.S1_at	1.1	2:1765338..1763605	2	2.5	2:1765338..1763605	2
Mtr.40586.1.S1_at	1.5	2:17939408..17934656	2
Mtr.32783.1.S1_at	1.7	2:18271921..18281420	2	1.7	2:18271921..18281420	2
Mtr.17958.1.S1_at	1.7	2:19228031..19225858	2	1.7	2:19228031..19225858	2
Msa.1018.1.S1_at	1.8	2:2024068..2027719	2	1.7	2:2024068..2027719	2
Mtr.52094.1.S1_at	-1.3	2:20531782..20530171	2
Msa.2707.1.S1_at	1	2:20539713..20544632	2
Mtr.42953.1.S1_at	-2	2:20568760..20571438	2	-1.9	2:20568760..20571438	2
Mtr.47865.1.S1_at	-1.7	2:21242267..21241365	2
Mtr.28048.1.S1_at	-1.2	2:2181110..2183190	2
Mtr.39631.1.S1_at	-3	2:21837965..21837652	2	-3.5	2:21837965..21837652	2
Mtr.39631.1.S1_x_at	-2.7	2:21837965..21837652	2	-3.1	2:21837965..21837652	2
Mtr.3299.1.S1_at	-1.4	2:23399532..23396588	2
Mtr.45247.1.S1_at	1.9	2:23797662..23807260	2	1.8	2:23797662..23807260	2
Mtr.37294.1.S1_at	-1.3	2:25472946..25478496	2
Mtr.43883.1.S1_at	-2.2	2:2593636..2596397	2
Mtr.38959.1.S1_at	-2.4	2:26159906..26157799	2
Mtr.14537.1.S1_at	-4.3	2:26747541..26746012	2	-4.3	2:26747541..26746012	2
Mtr.18582.1.S1_at	-1	2:27042890..27046445	2	-1.1	2:27042890..27046445	2
Mtr.19441.1.S1_at	-1	2:31339..28838	2	-1.3	2:31339..28838	2
Mtr.44773.1.S1_s_at	1.2	2:325861..330183	2
Mtr.26356.1.S1_at	1.1	2:3374819..3360140	2
Mtr.29412.1.S1_at	-1.7	2:3512547..3508088	2
Mtr.46289.1.S1_at	1.3	2:3864769..3863520	2	1.4	2:3864769..3863520	2
Mtr.49249.1.S1_s_at	-1.4	2:3955310..3953229	2
Msa.1466.1.S1_at	-1.1	2:3957509..3961406	2
Mtr.16396.1.S1_at	-3.1	2:3981822..3987121	2	-3.1	2:3981822..3987121	2
Mtr.35143.1.S1_s_at	1.1	2:4008214..4004365	2
Mtr.43711.1.S1_at	1.2	2:4152308..4149221	2
Mtr.25061.1.S1_x_at	-1.2	2:434978..436992	2
Mtr.116.1.S1_s_at	2.4	2:461269..460892	2	2	2:461269..460892	2
Mtr.39085.1.S1_s_at	1.1	2:4816349..4820814	2	1.3	2:4816349..4820814	2
Mtr.10792.1.S1_at	2.9	2:4888626..4883814	2
Mtr.44919.1.S1_at	1.1	2:5313995..5318276	2
Msa.1052.1.S1_at	1.7	2:6061760..6056487	2	2.2	2:6061760..6056487	2
Mtr.2944.1.S1_at	-1.2	2:6505985..6509398	2
Msa.820.1.S1_at	-2.8	2:6644032..6642407	2	-2.5	2:6644032..6642407	2
Mtr.45811.1.S1_at	1.1	2:7234106..7230848	2
Mtr.45792.1.S1_at	1.9	2:7282447..7284738	2
Mtr.2311.1.S1_at	-1.3	2:7596365..7601251	2
Mtr.12607.1.S1_at	1.5	2:788276..787588	2
Mtr.12283.1.S1_at	-4.9	2:8034242..8036573	2	-5.1	2:8034242..8036573	2
Mtr.18638.1.S1_at	-1.1	2:8642776..8646496	2
Mtr.31407.1.S1_at	1	2:912832..914630	2
Mtr.29679.1.S1_at	-1.1	2:9405508..9406789	2
Mtr.37263.1.S1_at	-1.5	2:9682833..9687305	2	-1.4	2:9682833..9687305	2
Mtr.50067.1.S1_at	-3.3	3:13150850..13150200	3	-3.4	3:13150850..13150200	3
Mtr.44542.1.S1_at	1.1	3:13245549..13253931	3	1.1	3:13245549..13253931	3
Mtr.12333.1.S1_a_at	-8.1	3:13762100..13764779	3	-8.4	3:13762100..13764779	3
Mtr.12333.1.S1_at	-6.7	3:13762100..13764779	3	-7.4	3:13762100..13764779	3
Mtr.22923.1.S1_at	-1.1	3:15467244..15472639	3
Mtr.49201.1.S1_at	-1	3:17142..8730	3
Mtr.33925.1.S1_at	1.6	3:17340420..17348468	3	1.1	3:17340420..17348468	3
Mtr.32928.1.S1_s_at	1.5	3:17340420..17348468	3
Mtr.42457.1.S1_at	1.3	3:17340420..17348468	3
Mtr.10490.1.S1_at	-2	3:17562070..17562650	3
Mtr.37789.1.S1_at	1.5	3:17940050..17945589	3	1.2	3:17940050..17945589	3
Mtr.38228.1.S1_at	1	3:18206454..18204462	3	1	3:18206454..18204462	3
Mtr.27950.1.S1_at	1.3	3:19353905..19356797	3
Mtr.37812.1.S1_at	4.1	3:19772895..19775718	3	3.8	3:19772895..19775718	3
Mtr.12972.1.S1_at	-1.3	3:19817324..19818445	3
Mtr.9625.1.S1_at	1.1	3:20035851..20027449	3
Mtr.46733.1.S1_at	-1.2	3:20736768..20737260	3
Mtr.17177.1.S1_at	2	3:21290466..21294006	3	2.9	3:21290466..21294006	3
Mtr.32584.1.S1_at	2.6	3:21396109..21402338	3
Msa.1053.1.S1_at	1.3	3:21502838..21513038	3	1.5	3:21502838..21513038	3
Mtr.43436.1.S1_at	1	3:21502838..21513038	3
Mtr.22482.1.S1_at	-1.1	3:22918973..22920166	3
Mtr.20620.1.S1_x_at	-1.3	3:23284330..23284608	3
Mtr.44232.1.S1_at	-1.7	3:24161060..24173495	3
Mtr.40361.1.S1_at	-1.4	3:24315140..24318780	3	-1.2	3:24315140..24318780	3
Mtr.40362.1.S1_s_at	-1.3	3:24315140..24318780	3	-1.4	3:24315140..24318780	3
Msa.437.1.S1_at	-1.3	3:24450515..24451174	3	-1.6	3:24450515..24451174	3
Mtr.51470.1.S1_at	1.2	3:24450515..24451174	3
Mtr.26483.1.S1_at	1.2	3:24688570..24692056	3
Mtr.41766.1.S1_at	1.1	3:24738208..24740255	3
Mtr.13936.1.S1_at	1.3	3:24788395..24792612	3	1.2	3:24788395..24792612	3
Mtr.19211.1.S1_at	-2.2	3:24822341..24822753	3
Mtr.51713.1.S1_x_at	-2.4	3:26644710..26643242	3
Mtr.39236.1.S1_s_at	-1.2	3:26740921..26744859	3
Mtr.27363.1.S1_at	1.9	3:27193278..27196954	3
Mtr.10932.1.S1_at	-1.2	3:27228304..27226404	3
Mtr.25746.1.S1_at	-1.4	3:27239443..27239198	3
Mtr.50764.1.S1_at	1	3:27448430..27444191	3
Mtr.18117.1.S1_at	-2.6	3:28246522..28247300	3
Mtr.38708.1.S1_at	-1	3:30656224..30651797	3
Mtr.7114.1.S1_at	2.1	3:31385060..31391900	3	2.1	3:31385060..31391900	3
Mtr.37823.1.S1_at	-1.5	3:31760919..31757162	3	-1.5	3:31760919..31757162	3
Mtr.2288.1.S1_at	3.6	3:31989435..31984045	3	2	3:31989435..31984045	3
Mtr.8950.1.S1_s_at	1.3	3:33053163..33050855	3	1.3	3:33053163..33050855	3
Mtr.14830.1.S1_at	-1.5	3:33559595..33562887	3	-1.1	3:33559595..33562887	3
Mtr.14808.1.S1_at	-1.2	3:33618968..33616740	3	-1.4	3:33618968..33616740	3
Mtr.8489.1.S1_at	-1.1	3:33746303..33745664	3	-1	3:33746303..33745664	3
Mtr.22780.1.S1_at	2	3:34710442..34709831	3	2.8	3:34710442..34709831	3
Mtr.34782.1.S1_s_at	1.9	3:35484069..35479263	3	2.6	3:35484069..35479263	3
Mtr.43839.1.S1_at	1.2	3:35500888..35506628	3
Mtr.10804.1.S1_at	-1.4	3:36051978..36055480	3
Mtr.6140.1.S1_s_at	-1.3	3:36383303..36386150	3
Mtr.4078.1.S1_at	2.9	3:3707220..3703698	3	2.8	3:3707220..3703698	3
Mtr.11859.1.S1_s_at	2	3:37928847..37929305	3
Mtr.36986.1.S1_at	1.3	3:37930045..37930617	3
Mtr.36986.1.S1_s_at	1.3	3:37930045..37930617	3
Msa.2604.1.S1_at	1.9	3:37933308..37934236	3	1.9	3:37933308..37934236	3
Mtr.29143.1.S1_s_at	2.1	3:37933308..37934236	3
Mtr.11816.1.S1_at	1.3	3:4499050..4495075	3
Mtr.26333.1.S1_at	-1.5	3:5052863..5051468	3
Msa.2359.1.S1_at	4	3:5273245..5274168	3	3.3	3:5273245..5274168	3
Mtr.43075.1.S1_at	-1.5	3:6017765..6011521	3	-1.9	3:6017765..6011521	3
Mtr.29283.1.S1_at	-2.6	3:6792101..6799999	3	-2.4	3:6792101..6799999	3
Mtr.15507.1.S1_at	-1.1	3:70101..69582	3
Mtr.23189.1.S1_at	-1.1	3:7812305..7811164	3	-1.8	3:7812305..7811164	3
Mtr.44158.1.S1_at	1.1	3:8252517..8252783	3
Mtr.47127.1.S1_at	2.6	3:9233141..9228184	3	3.7	3:9233141..9228184	3
Mtr.48239.1.S1_at	1.5	3:9450778..9457820	3
Mtr.23473.1.S1_at	-1.1	4:10483815..10484223	4
Mtr.17020.1.S1_at	-1.7	4:10847952..10846235	4
Mtr.29452.1.S1_at	-1.1	4:12939923..12936758	4	-1.1	4:12939923..12936758	4
Mtr.17409.1.S1_s_at	-6.3	4:12943561..12948617	4	-6.2	4:12943561..12948617	4
Mtr.44129.1.S1_at	-2.6	4:12943561..12948617	4	-2	4:12943561..12948617	4
Mtr.44130.1.S1_s_at	-4.3	4:12943561..12948617	4	-3.8	4:12943561..12948617	4
Mtr.11171.1.S1_at	1.2	4:13312623..13313628	4
Mtr.34430.1.S1_at	1.2	4:13858610..13864127	4
Mtr.33106.1.S1_at	1.7	4:13876941..13881381	4
Mtr.50907.1.S1_at	2.3	4:13997174..13992148	4	1.8	4:13997174..13992148	4
Mtr.17483.1.S1_s_at	-1	4:14555129..14557585	4
Mtr.17973.1.S1_at	-1.3	4:15304849..15304281	4
Mtr.10348.1.S1_at	2.2	4:15814644..15818937	4	1.6	4:15814644..15818937	4
Msa.833.1.S1_at	-2.5	4:16282697..16285248	4	-2.2	4:16282697..16285248	4
Msa.2923.1.S1_at	-1.3	4:16286828..16288589	4
Mtr.42253.1.S1_at	1.2	4:17589884..17586255	4
Mtr.15066.1.S1_at	-1.4	4:18231020..18225568	4
Mtr.25921.1.S1_at	2.1	4:18338252..18349928	4
Mtr.25932.1.S1_at	-1.7	4:18398898..18399272	4
Mtr.25939.1.S1_at	-2	4:18426714..18426436	4
Mtr.39104.1.S1_at	1.2	4:19007457..19001392	4
Mtr.24554.1.S1_s_at	-2.6	4:20578909..20583229	4	-3.2	4:20578909..20583229	4
Mtr.11131.1.S1_at	-1.1	4:20610884..20619530	4	-1.4	4:20610884..20619530	4
Mtr.35647.1.S1_at	-2.4	4:20994326..20995496	4	-3.3	4:20994326..20995496	4
Mtr.10331.1.S1_at	5.4	4:22634651..22636351	4
Mtr.42433.1.S1_at	-1.4	4:24642732..24634801	4	-1.6	4:24642732..24634801	4
Mtr.50621.1.S1_at	-2.2	4:25301286..25292899	4
Mtr.37847.1.S1_at	6	4:25890194..25894908	4	4.2	4:25890194..25894908	4
Mtr.18605.1.S1_at	-2.3	4:26100536..26099867	4
Mtr.18605.1.S1_x_at	-3.2	4:26100536..26099867	4
Mtr.29350.1.S1_at	1.2	4:26268479..26270530	4
Mtr.41740.1.S1_at	1.1	4:2631199..2636414	4
Mtr.34427.1.S1_at	1.9	4:2660119..2660850	4	6.2	4:2660119..2660850	4
Mtr.40942.1.S1_at	2.8	4:29280391..29282048	4	3.2	4:29280391..29282048	4
Mtr.17978.1.S1_at	-5.3	4:2957906..2964908	4
Mtr.27921.1.S1_at	-1.1	4:29862121..29865139	4	-1.5	4:29862121..29865139	4
Mtr.791.1.S1_at	1.1	4:29946813..29941289	4
Mtr.10037.1.S1_at	-3	4:31032954..31030515	4	-2.5	4:31032954..31030515	4
Mtr.50620.1.S1_at	1.3	4:31116925..31110673	4	1.1	4:31116925..31110673	4
Mtr.46433.1.S1_at	-1.2	4:31287883..31289957	4
Msa.1732.1.S1_at	1.1	4:31317972..31321512	4
Mtr.39934.1.S1_s_at	2	4:31624839..31629944	4
Mtr.9256.1.S1_at	-1.2	4:32053248..32049695	4
Mtr.17513.1.S1_s_at	3.2	4:32525119..32528750	4	3	4:32525119..32528750	4
Mtr.17513.1.S1_at	1	4:32525119..32528750	4
Mtr.14283.1.S1_at	2	4:32532443..32528969	4	2.3	4:32532443..32528969	4
Mtr.32474.1.S1_at	1.3	4:32876317..32863082	4
Mtr.24051.1.S1_at	-1.7	4:34228131..34230993	4
Mtr.17596.1.S1_at	-1.4	4:34465510..34461659	4
Mtr.40318.1.S1_at	2.2	4:35187929..35195739	4
Mtr.33078.1.S1_x_at	-1.8	4:36633404..36638973	4
Mtr.5135.1.S1_at	1.7	4:37026832..37022393	4	2.1	4:37026832..37022393	4
Mtr.42261.1.S1_at	3.9	4:3748928..3745355	4	3.4	4:3748928..3745355	4
Mtr.42608.1.S1_at	-1.7	4:37890859..37888979	4
Mtr.11382.1.S1_s_at	1.1	4:38576079..38568854	4	2.1	4:38576079..38568854	4
Mtr.42036.1.S1_at	1.1	4:39129527..39128163	4
Mtr.33171.1.S1_at	1.4	4:4236565..4231521	4	1.4	4:4236565..4231521	4
Mtr.42532.1.S1_at	-2.2	4:4405500..4403678	4
Mtr.48895.1.S1_s_at	-1.5	4:4464917..4464069	4	-1.2	4:4464917..4464069	4
Mtr.14949.1.S1_s_at	-1.1	4:5715410..5716832	4
Mtr.32172.1.S1_at	1.9	4:7313738..7318483	4
Mtr.20470.1.S1_s_at	-1.6	4:787231..783746	4	-1.8	4:787231..783746	4
Mtr.16316.1.S1_x_at	-1.7	4:7960094..7959375	4
Mtr.48965.1.S1_s_at	1	4:8039607..8049237	4	1.1	4:8039607..8049237	4
Mtr.13420.1.S1_at	1.2	5:10789593..10791835	5
Mtr.30830.1.S1_at	3.2	5:11158597..11160304	5	1.9	5:11158597..11160304	5
Mtr.4314.1.S1_at	1.6	5:11239507..11241255	5
Mtr.21919.1.S1_at	-1.7	5:11662064..11662222	5
Mtr.22651.1.S1_at	-1.1	5:11989221..11990786	5
Msa.2502.1.S1_at	-1.3	5:12760328..12761846	5
Mtr.37149.1.S1_at	-1.4	5:13686400..13687261	5
Mtr.15904.1.S1_at	-3.5	5:14196609..14195691	5	-3.1	5:14196609..14195691	5
Mtr.11683.1.S1_at	-1.5	5:14522165..14521207	5	-2	5:14522165..14521207	5
Mtr.10883.1.S1_at	1.2	5:15266009..15264542	5
Mtr.548.1.S1_s_at	2.6	5:15850774..15856449	5	2.1	5:15850774..15856449	5
Mtr.550.1.S1_at	3	5:15850774..15856449	5	3	5:15850774..15856449	5
Mtr.28673.1.S1_at	1.9	5:16353911..16348870	5	2.1	5:16353911..16348870	5
Mtr.12705.1.S1_at	1.2	5:17079709..17070162	5
Mtr.37848.1.S1_at	-1.5	5:17255667..17249908	5
Mtr.25180.1.S1_at	1.1	5:17859397..17852431	5
Mtr.11562.1.S1_at	2.5	5:18408524..18400722	5	2.7	5:18408524..18400722	5
Mtr.46288.1.S1_at	-1.3	5:1842305..1843066	5	-1.2	5:1842305..1843066	5
Mtr.38546.1.S1_at	1.2	5:18574610..18577329	5	2.4	5:18574610..18577329	5
Msa.2071.1.S1_s_at	-1.4	5:19891038..19891401	5
Mtr.43748.1.S1_s_at	1.6	5:20080033..20076091	5
Mtr.4060.1.S1_at	1	5:20292359..20284412	5
Mtr.31273.1.S1_at	-2	5:20434642..20432728	5	-1.7	5:20434642..20432728	5
Mtr.12122.1.S1_at	-1.1	5:20434642..20432728	5
Mtr.30496.1.S1_at	1.1	5:20651698..20649337	5	1.7	5:20651698..20649337	5
Mtr.39565.1.S1_at	-1.2	5:20833983..20827724	5	-1.5	5:20833983..20827724	5
Mtr.4822.1.S1_at	-1.3	5:20833983..20827724	5
Mtr.27536.1.S1_at	-1.6	5:21793922..21803776	5
Mtr.21341.1.S1_at	1.3	5:22550975..22548198	5
Mtr.33674.1.S1_s_at	2.1	5:22550975..22548198	5
Mtr.32323.1.S1_at	1.3	5:22895995..22896977	5
Msa.1828.1.S1_at	-1.3	5:2330690..2333642	5
Mtr.4.1.S1_at	-2.8	5:23387977..23381620	5
Mtr.29138.1.S1_at	-3.5	5:2364615..2366348	5	-2.9	5:2364615..2366348	5
Mtr.39109.1.S1_at	-1.4	5:24197470..24200511	5	-1.3	5:24197470..24200511	5
Mtr.6748.1.S1_at	1	5:24207502..24201098	5
Mtr.1717.1.S1_at	1.2	5:24231308..24232066	5	1.5	5:24231308..24232066	5
Mtr.812.1.S1_at	1.1	5:24825244..24821607	5
Mtr.41932.1.S1_at	1.8	5:25327362..25327523	5	2	5:25327362..25327523	5
Mtr.52359.1.S1_at	2.5	5:25413863..25414899	5	3.2	5:25413863..25414899	5
Mtr.22963.1.S1_at	-1.5	5:25608161..25605586	5	-1.2	5:25608161..25605586	5
Mtr.40416.1.S1_at	-1.3	5:26516460..26521352	5
Mtr.28840.1.S1_at	1.1	5:2665187..2660507	5
Msa.1598.1.S1_at	3.1	5:2676174..2675141	5
Mtr.10968.1.S1_at	2.4	5:2676174..2675141	5
Mtr.8484.1.S1_at	1.1	5:27204008..27208166	5
Mtr.29122.1.S1_at	-1.1	5:27435446..27437643	5
Mtr.29146.1.S1_at	3.2	5:27668539..27672055	5	3.2	5:27668539..27672055	5
Mtr.51216.1.S1_at	1.5	5:28430713..28429274	5
Mtr.51216.1.S1_s_at	1.4	5:28430713..28429274	5
Mtr.858.1.S1_s_at	-1.4	5:29973762..29972330	5
Mtr.25204.1.S1_at	2	5:30168810..30172661	5
Msa.2814.1.S1_at	2	5:30234299..30236759	5
Mtr.9137.1.S1_at	2.1	5:30234299..30236759	5
Mtr.41621.1.S1_at	-1.3	5:30292380..30288342	5
Mtr.25568.1.S1_at	-1.6	5:30599174..30599794	5
Mtr.22096.1.S1_at	-2.7	5:30799594..30800973	5	-3.5	5:30799594..30800973	5
Mtr.39489.1.S1_at	-1.9	5:31781810..31777303	5	-1.7	5:31781810..31777303	5
Mtr.44728.1.S1_at	2.3	5:32234686..32240166	5	1.6	5:32234686..32240166	5
Mtr.7440.1.S1_at	-1.8	5:32699434..32694037	5	-1.7	5:32699434..32694037	5
Mtr.2581.1.S1_at	-2	5:32914902..32916039	5
Mtr.29116.1.S1_at	-1.3	5:33212120..33205653	5
Mtr.8050.1.S1_at	-2.3	5:33515155..33518885	5
Mtr.35329.1.S1_s_at	2	5:34581419..34585844	5
Mtr.30783.1.S1_at	1.8	5:34944557..34938433	5
Mtr.21849.1.S1_at	-1.1	5:35131550..35135284	5
Mtr.31506.1.S1_at	-1.5	5:35599049..35598328	5	-1.9	5:35599049..35598328	5
Mtr.27977.1.S1_s_at	-1.7	5:35788603..35788358	5
Mtr.10429.1.S1_at	-2.2	5:36368896..36361461	5	-1.9	5:36368896..36361461	5
Mtr.2739.1.S1_at	1.3	5:36628422..36620258	5
Msa.2205.1.S1_at	-1.1	5:36720679..36719850	5
Mtr.44669.1.S1_at	-1.2	5:3846509..3841406	5
Mtr.7746.1.S1_at	-1	5:4149705..4146071	5
Mtr.49623.1.S1_at	-1.5	5:4198476..4193249	5
Mtr.13079.1.S1_s_at	1.1	5:4489817..4484167	5
Mtr.32760.1.S1_at	1.2	5:5552755..5550647	5
Mtr.11331.1.S1_at	-1	5:5723466..5721418	5
Mtr.9794.1.S1_at	2.3	5:5956516..5959957	5	3.1	5:5956516..5959957	5
Mtr.18289.1.S1_at	-1.1	5:6101068..6101715	5
Mtr.16358.1.S1_at	1.1	5:616839..615147	5
Mtr.34140.1.S1_at	1.5	5:6194498..6197030	5
Mtr.15800.1.S1_s_at	1.3	5:6965779..6969875	5	1.9	5:6965779..6969875	5
Mtr.46012.1.S1_x_at	-4.4	5:7122054..7122537	5	-5.4	5:7122054..7122537	5
Msa.2530.1.S1_at	-1.5	5:7828395..7830157	5
Mtr.25516.1.S1_at	-1.2	5:7845025..7848806	5
Mtr.21835.1.S1_at	-2.6	6:10812765..10812364	6
Mtr.12628.1.S1_at	-1.6	6:10888173..10886477	6
Mtr.50017.1.S1_s_at	2	6:12594488..12590967	6	2.3	6:12594488..12590967	6
Mtr.8497.1.S1_at	-1.8	6:13654136..13655070	6	-2.4	6:13654136..13655070	6
Mtr.25755.1.S1_at	-1.1	6:14236848..14237307	6
Mtr.35455.1.S1_at	-1.1	6:14339122..14334359	6
Mtr.50587.1.S1_at	3.4	6:15586685..15587284	6	2.5	6:15586685..15587284	6
Mtr.17636.1.S1_at	-1	6:15919563..15916323	6
Mtr.50822.1.S1_x_at	1.5	6:1631088..1629874	6
Mtr.18492.1.S1_at	-4.2	6:1649551..1647522	6	-4.7	6:1649551..1647522	6
Msa.2106.1.S1_at	-2	6:16937523..16933922	6
Mtr.709.1.S1_at	-2.3	6:17322171..17328089	6
Mtr.9011.1.S1_at	-1.6	6:18326254..18326965	6	-1.5	6:18326254..18326965	6
Mtr.6141.1.S1_at	-1.4	6:1857880..1856671	6
Mtr.25999.1.S1_s_at	-1.5	6:19020057..19019860	6
Mtr.30238.1.S1_at	-1.2	6:1917378..1922370	6
Msa.353.1.S1_at	-2.5	6:1996233..1996799	6	-2.1	6:1996233..1996799	6
Mtr.48675.1.S1_s_at	2	6:2136428..2132295	6	1.2	6:2136428..2132295	6
Mtr.42066.1.S1_at	1.7	6:2136428..2132295	6
Mtr.14785.1.S1_at	-1.4	6:2542709..2541529	6
Mtr.31556.1.S1_at	1.8	6:2884890..2886099	6
Mtr.46615.1.S1_at	-1.6	6:3167820..3166598	6
Mtr.46786.1.S1_at	-1.3	6:4218934..4218776	6
Mtr.9183.1.S1_at	1.3	6:4561622..4570480	6	1.9	6:4561622..4570480	6
Mtr.23452.1.S1_at	-1.7	6:4587918..4588364	6
Mtr.39036.1.S1_at	1.3	6:4618918..4612897	6	1.4	6:4618918..4612897	6
Mtr.45293.1.S1_at	-1.2	6:5268018..5263531	6
Mtr.49923.1.S1_at	1.4	6:5964863..5969810	6
Mtr.1071.1.S1_at	1.1	6:948748..939769	6
Mtr.47373.1.S1_at	-1	7:11645467..11641739	7
Mtr.46359.1.S1_at	-1.2	7:1169184..1166003	7
Mtr.41870.1.S1_at	1.1	7:12176763..12175393	7
Mtr.47385.1.S1_at	1.2	7:13473014..13471010	7
Mtr.43733.1.S1_at	-1.3	7:15624115..15627754	7
Mtr.3149.1.S1_at	-2.3	7:16334554..16340450	7	-1.8	7:16334554..16340450	7
Mtr.46966.1.S1_s_at	3	7:16908059..16910482	7	3.1	7:16908059..16910482	7
Mtr.12784.1.S1_at	2.7	7:16911349..16915781	7	2.3	7:16911349..16915781	7
Mtr.14766.1.S1_at	-1.2	7:17756487..17757356	7
Msa.1467.1.S1_at	-1.5	7:17899347..17896057	7
Msa.69.1.S1_at	-2.2	7:17899347..17896057	7
Mtr.30034.1.S1_at	2.7	7:18304807..18307460	7
Mtr.743.1.S1_at	2.3	7:18586590..18592012	7
Mtr.22354.1.S1_at	-1.6	7:19838061..19832925	7
Mtr.38845.1.S1_at	1.1	7:20553139..20556158	7	1.1	7:20553139..20556158	7
Mtr.19344.1.S1_at	1	7:21846464..21841025	7
Mtr.36084.1.S1_s_at	1.2	7:22491445..22491793	7	1.1	7:22491445..22491793	7
Mtr.15631.1.S1_at	2.8	7:22598135..22596450	7	2.7	7:22598135..22596450	7
Mtr.19281.1.S1_at	-1.9	7:23213270..23216774	7	-1.9	7:23213270..23216774	7
Mtr.43428.1.S1_at	1.1	7:23692648..23698827	7
Mtr.1178.1.S1_at	-1.2	7:23864007..23868908	7
Mtr.4892.1.S1_at	-1.1	7:2394593..2398130	7
Mtr.38013.1.S1_at	-1.2	7:2672980..2666625	7	-1.1	7:2672980..2666625	7
Mtr.39927.1.S1_at	1.9	7:27129696..27135899	7	2.2	7:27129696..27135899	7
Mtr.22768.1.S1_s_at	1.2	7:28941021..28945046	7	1.5	7:28941021..28945046	7
Mtr.26343.1.S1_at	-1.1	7:29461832..29463298	7
Mtr.39939.1.S1_at	1.7	7:31056037..31050041	7	2.3	7:31056037..31050041	7
Mtr.774.1.S1_at	1.4	7:31913677..31919136	7	1.3	7:31913677..31919136	7
Mtr.48917.1.S1_at	-1.3	7:3632750..3629881	7	-3	7:3632750..3629881	7
Mtr.20640.1.S1_at	2.8	7:3726832..3734915	7	3	7:3726832..3734915	7
Mtr.27449.1.S1_at	1.2	7:4366308..4362461	7
Msa.2519.1.S1_at	-2.3	7:5532996..5535727	7
Mtr.36930.1.S1_at	1.7	7:7287642..7280992	7
Mtr.20071.1.S1_at	-1.4	7:9289239..9290682	7	-1.2	7:9289239..9290682	7
Mtr.25789.1.S1_at	1.6	8:10134098..10141456	8	1.4	8:10134098..10141456	8
Mtr.28768.1.S1_at	2.8	8:14149593..14155511	8
Mtr.14102.1.S1_at	-1.2	8:14502348..14501868	8
Mtr.6181.1.S1_at	-1.5	8:14612948..14607330	8	-1.7	8:14612948..14607330	8
Mtr.8985.1.S1_at	-1.4	8:14612948..14607330	8	-1.3	8:14612948..14607330	8
Mtr.20687.1.S1_at	1.8	8:15019506..15020832	8
Mtr.48024.1.S1_at	-1.3	8:1563387..1563716	8
Mtr.19029.1.S1_at	-1.6	8:16098884..16096755	8
Mtr.49421.1.S1_at	2.5	8:17486789..17489863	8
Mtr.11233.1.S1_at	2	8:17863208..17860744	8	1.3	8:17863208..17860744	8
Mtr.51878.1.S1_at	1	8:17863208..17860744	8
Mtr.40028.1.S1_at	-4	8:18118056..18115035	8	-5.2	8:18118056..18115035	8
Mtr.38025.1.S1_at	1.1	8:18241391..18241831	8
Mtr.24741.1.S1_s_at	-1	8:18253059..18247565	8
Mtr.42224.1.S1_at	-1.1	8:18839959..18843477	8
Mtr.16117.1.S1_s_at	2.2	8:18847186..18849398	8
Mtr.19624.1.S1_at	2.3	8:19746348..19748131	8
Mtr.16909.1.S1_at	-1.6	8:21079892..21078422	8
Mtr.17358.1.S1_at	1.4	8:22239267..22235032	8
Mtr.19642.1.S1_at	-2.3	8:23825401..23821862	8	-2.3	8:23825401..23821862	8
Mtr.1874.1.S1_s_at	1.7	8:24889644..24894939	8
Mtr.39331.1.S1_at	1.2	8:25471706..25472629	8	1.7	8:25471706..25472629	8
Mtr.35646.1.S1_at	-1.2	8:26163357..26167860	8
Msa.1921.1.S1_at	-3	8:26187266..26194608	8	-3.3	8:26187266..26194608	8
Mtr.1242.1.S1_at	-4.1	8:26626934..26628223	8
Mtr.46588.1.S1_at	3.4	8:27017401..27019515	8	3.4	8:27017401..27019515	8
Mtr.44281.1.S1_at	-3.3	8:28304891..28302941	8	-1.5	8:28304891..28302941	8
Mtr.15816.1.S1_at	1.7	8:29495968..29495768	8	4	8:29495968..29495768	8
Mtr.22631.1.S1_at	-2.9	8:2950171..2951787	8
Mtr.13770.1.S1_at	-1.5	8:2984265..2978575	8
Mtr.40869.1.S1_at	1.2	8:30412857..30422899	8
Mtr.12343.1.S1_at	-1	8:31067327..31072421	8
Mtr.15377.1.S1_s_at	2.1	8:31749424..31750817	8
Mtr.15378.1.S1_at	1.3	8:31754006..31762461	8
Mtr.15384.1.S1_at	-2.6	8:31842036..31838123	8	-2.7	8:31842036..31838123	8
Mtr.35742.1.S1_at	-1.6	8:32037857..32035959	8	-1.8	8:32037857..32035959	8
Mtr.28277.1.S1_at	1.6	8:32450169..32449718	8	1.2	8:32450169..32449718	8
Mtr.51797.1.S1_at	-1.6	8:32479790..32482969	8
Mtr.52037.1.S1_at	-4.6	8:33510556..33511425	8	-4.8	8:33510556..33511425	8
Mtr.52036.1.S1_at	-6	8:33511469..33511687	8	-6.1	8:33511469..33511687	8
Mtr.19309.1.S1_at	-1	8:33545867..33543060	8
Mtr.16056.1.S1_x_at	2.3	8:3385345..3382513	8	1.8	8:3385345..3382513	8
Mtr.32842.1.S1_s_at	1.1	8:3394101..3397865	8
Mtr.27178.1.S1_s_at	1.8	8:34161977..34163019	8
Mtr.37424.1.S1_at	-1.2	8:35070119..35074493	8	-1.2	8:35070119..35074493	8
Mtr.44670.1.S1_at	1.1	8:35106211..35107244	8
Mtr.7054.1.S1_s_at	-1.5	8:3547602..3553188	8	-1.8	8:3547602..3553188	8
Mtr.43896.1.S1_at	3.2	8:3696052..3700361	8	3.2	8:3696052..3700361	8
Mtr.16060.1.S1_at	2.1	8:3732147..3729808	8	2.2	8:3732147..3729808	8
Mtr.2472.1.S1_s_at	3.2	8:3749187..3746375	8	2.8	8:3749187..3746375	8
Mtr.1791.1.S1_at	-1.1	8:4186179..4184181	8	-1.1	8:4186179..4184181	8
Mtr.46510.1.S1_x_at	2.6	8:4816505..4816281	8
Msa.1595.1.S1_at	4.5	8:6031103..6030231	8
Mtr.44530.1.S1_at	3.8	8:6031103..6030231	8
Mtr.43754.1.S1_at	1.1	8:6201357..6211296	8	1.3	8:6201357..6211296	8
Mtr.35852.1.S1_at	-1.8	8:6686978..6686407	8
Mtr.44523.1.S1_at	-1.8	8:7550634..7549294	8
Mtr.42465.1.S1_at	1.4	8:7573985..7574602	8	1.8	8:7573985..7574602	8
Mtr.5690.1.S1_at	-1.9	8:8386047..8388494	8
Mtr.33423.1.S1_at	1.2	8:870186..871342	8
Msa.1518.1.S1_at	1.7	8:8886411..8886971	8	1.5	8:8886411..8886971	8
Mtr.33693.1.S1_at				-3	1:10049291..10048480	1
Msa.2274.1.S1_at				2.1	1:10166661..10166261	1
Mtr.40119.1.S1_at				-1.3	1:11564912..11567917	1
Mtr.30245.1.S1_at				-2.5	1:12241315..12243454	1
Mtr.32788.1.S1_at				1.1	1:12632531..12610364	1
Mtr.24985.1.S1_at				1.3	1:14630567..14636887	1
Mtr.24983.1.S1_at				-1.8	1:14638106..14640001	1
Mtr.28056.1.S1_at				1.1	1:15911879..15902751	1
Mtr.415.1.S1_at				1.1	1:16937889..16953696	1
Mtr.46788.1.S1_at				1.6	1:17113297..17118444	1
Msa.3097.1.S1_at				-1.6	1:17529602..17531835	1
Mtr.8855.1.S1_at				-1.1	1:17720034..17717043	1
Mtr.9988.1.S1_at				-1.3	1:17994479..17995030	1
Mtr.5225.1.S1_at				1.4	1:18099056..18106368	1
Mtr.36189.1.S1_at				1.4	1:18125061..18127684	1
Mtr.43458.1.S1_s_at				1.8	1:18431646..18434175	1
Mtr.13563.1.S1_s_at				1.1	1:18451967..18455397	1
Mtr.14229.1.S1_at				1.5	1:18451967..18455397	1
Mtr.20400.1.S1_at				1.4	1:18451967..18455397	1
Mtr.27494.1.S1_at				1.9	1:18621774..18618081	1
Mtr.42298.1.S1_at				1.2	1:19667111..19667739	1
Mtr.19596.1.S1_at				-1.2	1:20817607..20820489	1
Mtr.9791.1.S1_at				-1.1	1:21054356..21051846	1
Mtr.12792.1.S1_at				-1.1	1:21233252..21233022	1
Mtr.14994.1.S1_at				-1.9	1:21456753..21457430	1
Mtr.24896.1.S1_at				-2.5	1:21818879..21816752	1
Mtr.4595.1.S1_at				1.8	1:22357023..22359122	1
Mtr.1751.1.S1_s_at				-3.2	1:22435959..22440765	1
Mtr.41797.1.S1_at				1	1:2251161..2251605	1
Mtr.12279.1.S1_at				-1.3	1:22541144..22545298	1
Mtr.41701.1.S1_at				-1.3	1:22631314..22633601	1
Mtr.1826.1.S1_at				1.5	1:22854279..22862501	1
Mtr.32446.1.S1_at				1.3	1:22854279..22862501	1
Mtr.957.1.S1_at				-1.2	1:24720701..24724530	1
Mtr.44850.1.S1_at				1.3	1:25264606..25273328	1
Msa.1050.1.S1_at				1.2	1:25378897..25381953	1
Mtr.48132.1.S1_at				-1.6	1:25782298..25772532	1
Mtr.43347.1.S1_s_at				-1	1:26160101..26158898	1
Mtr.40373.1.S1_at				-4.8	1:26409684..26408795	1
Mtr.6185.1.S1_at				1	1:26484810..26491426	1
Mtr.30845.1.S1_at				1.7	1:26661302..26662019	1
Mtr.32828.1.S1_at				1.4	1:26661302..26662019	1
Mtr.51477.1.S1_at				1.1	1:27456819..27456459	1
Mtr.32321.1.S1_at				1.7	1:27652219..27652927	1
Msa.2119.1.S1_at				-2	1:27770254..27769536	1
Mtr.10262.1.S1_at				1.1	1:28531011..28524655	1
Mtr.5827.1.S1_at				1.4	1:28536565..28531013	1
Mtr.44583.1.S1_at				-1.1	1:28579893..28581716	1
Mtr.43419.1.S1_at				2.5	1:29600191..29596779	1
Mtr.9389.1.S1_at				-1.8	1:29981954..29980310	1
Mtr.8445.1.S1_s_at				-1.1	1:30878444..30878988	1
Mtr.50588.1.S1_at				-1.9	1:3425239..3427546	1
Mtr.50589.1.S1_at				-1.9	1:3425239..3427546	1
Mtr.19307.1.S1_at				1.1	1:3883560..3880484	1
Msa.2811.1.S1_at				2	1:4185113..4194805	1
Mtr.9949.1.S1_at				1.5	1:4185113..4194805	1
Mtr.12176.1.S1_at				-1.5	1:5101058..5103183	1
Mtr.5675.1.S1_s_at				1.2	1:5395187..5402557	1
Mtr.46698.1.S1_at				2	1:6844234..6846672	1
Mtr.32877.1.S1_at				-2.5	1:745325..744367	1
Mtr.31519.1.S1_at				-1.3	1:7546251..7551022	1
Mtr.21943.1.S1_s_at				1	1:7924147..7924838	1
Mtr.41252.1.S1_at				1.1	1:8254751..8258916	1
Mtr.29230.1.S1_s_at				2.2	1:9400778..9395205	1
Mtr.37554.1.S1_at				-1.1	2:10358614..10355915	2
Mtr.16248.1.S1_at				1.1	2:10743622..10747311	2
Mtr.39063.1.S1_at				1.1	2:10855306..10849330	2
Mtr.14407.1.S1_s_at				-2.1	2:10936605..10934587	2
Msa.480.1.S1_at				-1.9	2:10969942..10968356	2
Mtr.14397.1.S1_s_at				1.4	2:10979095..10975770	2
Msa.2532.1.S1_at				1	2:12126292..12131725	2
Mtr.25214.1.S1_at				-2.1	2:13190282..13192442	2
Mtr.10582.1.S1_at				-1.9	2:1320953..1324819	2
Mtr.43684.1.S1_at				1.7	2:1694538..1707869	2
Mtr.52202.1.S1_s_at				1.4	2:17518053..17510429	2
Mtr.52155.1.S1_at				-2.1	2:17617865..17620617	2
Mtr.2089.1.S1_at				-1.5	2:17651746..17647979	2
Mtr.17962.1.S1_at				-1.1	2:19264337..19268634	2
Mtr.42186.1.S1_at				-2.1	2:20057605..20055531	2
Mtr.20768.1.S1_at				1.5	2:2012775..2022388	2
Mtr.10405.1.S1_at				-1.6	2:20531782..20530171	2
Mtr.40689.1.S1_at				-1.2	2:2060512..2057961	2
Mtr.6499.1.S1_at				-1.6	2:21312249..21314278	2
Mtr.10270.1.S1_at				1	2:21419810..21427670	2
Mtr.10764.1.S1_at				-1.1	2:21533904..21532573	2
Mtr.31103.1.S1_s_at				1.1	2:21772673..21769017	2
Mtr.38748.1.S1_at				1.9	2:22754591..22755475	2
Mtr.34622.1.S1_at				-1.6	2:22967066..22972460	2
Mtr.34979.1.S1_at				1.1	2:23056002..23052136	2
Mtr.32648.1.S1_at				-2.5	2:23110693..23105029	2
Mtr.24708.1.S1_at				-1.7	2:24504995..24506947	2
Mtr.43770.1.S1_at				1.6	2:2505760..2506285	2
Mtr.43744.1.S1_at				3.3	2:25559810..25563775	2
Mtr.8582.1.S1_at				-1	2:26135575..26138182	2
Mtr.45365.1.S1_at				-1.5	2:26805149..26803051	2
Msa.1748.1.S1_at				-2.4	2:26872146..26872840	2
Mtr.33535.1.S1_at				-1.1	2:26989614..26983532	2
Mtr.46367.1.S1_at				-1.3	2:27102250..27103040	2
Mtr.42557.1.S1_at				1.1	2:2720660..2721967	2
Mtr.35343.1.S1_at				1.1	2:27588739..27590570	2
Mtr.23121.1.S1_s_at				1.2	2:2939054..2934005	2
Mtr.27224.1.S1_at				1.4	2:2939054..2934005	2
Mtr.48864.1.S1_at				-1	2:3184013..3174537	2
Mtr.48871.1.S1_at				1.5	2:3241747..3236485	2
Mtr.972.1.S1_at				3.1	2:3375108..3381442	2
Mtr.10266.1.S1_at				1.9	2:3394240..3387169	2
Mtr.39663.1.S1_at				-1.2	2:3434598..3436072	2
Mtr.50124.1.S1_s_at				1.4	2:345137..338658	2
Mtr.7039.1.S1_at				1.5	2:3613357..3610386	2
Mtr.5270.1.S1_at				1	2:4562489..4554480	2
Mtr.41912.1.S1_at				1.8	2:4956246..4948974	2
Mtr.42648.1.S1_at				1.9	2:5245374..5246183	2
Mtr.10067.1.S1_s_at				1.3	2:539586..542873	2
Mtr.50858.1.S1_s_at				1.9	2:5558046..5556400	2
Mtr.41477.1.S1_at				-1.1	2:5726440..5721774	2
Mtr.48489.1.S1_at				-1	2:6091454..6088405	2
Mtr.20689.1.S1_x_at				1.7	2:6788054..6784444	2
Mtr.20747.1.S1_at				-1.2	2:9489389..9487569	2
Mtr.13726.1.S1_at				1	2:950559..961996	2
Mtr.51405.1.S1_at				1.3	2:950559..961996	2
Mtr.2572.1.S1_at				1.3	3:10547173..10545292	3
Mtr.10121.1.S1_at				1.7	3:10744652..10743092	3
Mtr.43078.1.S1_s_at				1.2	3:12058265..12059140	3
Mtr.44298.1.S1_at				1.1	3:12513934..12509664	3
Mtr.5290.1.S1_at				1.2	3:1261958..1262738	3
Mtr.20896.1.S1_s_at				1.2	3:13014234..13017774	3
Mtr.41242.1.S1_at				-1.2	3:13519916..13525388	3
Mtr.31618.1.S1_at				1.6	3:13910887..13919779	3
Mtr.21711.1.S1_at				-1	3:14515448..14514597	3
Mtr.31762.1.S1_at				4	3:14873441..14881156	3
Mtr.47157.1.S1_at				-1.1	3:15621429..15615823	3
Mtr.43200.1.S1_at				1.4	3:1563744..1566413	3
Mtr.23785.1.S1_at				-1.2	3:15657769..15660138	3
Mtr.24081.1.S1_at				-2.2	3:16576572..16577075	3
Mtr.24090.1.S1_at				-1.1	3:16602587..16600887	3
Mtr.43508.1.S1_at				-2.3	3:16713044..16707823	3
Mtr.28784.1.S1_at				2.5	3:17247793..17246822	3
Mtr.46232.1.S1_at				-1.2	3:17441863..17448141	3
Mtr.41546.1.S1_at				1.4	3:17549234..17536370	3
Mtr.46215.1.S1_at				3.2	3:17549234..17536370	3
Mtr.46215.1.S1_s_at				2.1	3:17549234..17536370	3
Msa.2757.1.S1_at				-1.6	3:17562070..17562650	3
Mtr.40274.1.S1_x_at				-3	3:17562070..17562650	3
Mtr.41805.1.S1_at				1.4	3:18975325..18974789	3
Mtr.33060.1.S1_at				1.6	3:19632555..19633842	3
Mtr.43487.1.S1_at				1.1	3:20624107..20620907	3
Mtr.10447.1.S1_s_at				1.2	3:20713341..20706777	3
Mtr.37513.1.S1_at				1.6	3:21357814..21357575	3
Mtr.27305.1.S1_at				2	3:2300620..2297008	3
Msa.1756.1.S1_at				-3.1	3:23708046..23705086	3
Mtr.3024.1.S1_at				1.4	3:2444284..2440617	3
Mtr.41766.1.S1_s_at				1.2	3:24738208..24740255	3
Mtr.35461.1.S1_at				-1.4	3:25049682..25053647	3
Msa.2871.1.S1_at				1.3	3:25196490..25195285	3
Mtr.9820.1.S1_at				1.8	3:252924..246478	3
Mtr.38596.1.S1_at				2.9	3:25963297..25967034	3
Mtr.45133.1.S1_at				2.9	3:25963297..25967034	3
Mtr.34967.1.S1_at				2.4	3:27304467..27297327	3
Mtr.38993.1.S1_at				2.3	3:27304467..27297327	3
Msa.2798.1.S1_at				-1.5	3:27394916..27398583	3
Mtr.12242.1.S1_at				1.2	3:27456126..27450555	3
Mtr.18113.1.S1_at				3.8	3:28225144..28224540	3
Mtr.45575.1.S1_at				1.6	3:28657404..28653618	3
Mtr.41509.1.S1_at				1	3:28738853..28725970	3
Mtr.35281.1.S1_at				-1.9	3:28989127..28986794	3
Msa.1553.1.S1_at				1.5	3:29530094..29525115	3
Mtr.3011.1.S1_at				1.7	3:29530094..29525115	3
Mtr.23144.1.S1_x_at				-1.4	3:29535334..29537608	3
Mtr.34429.1.S1_at				1.2	3:30234297..30241192	3
Mtr.7352.1.S1_at				1.3	3:32422728..32421470	3
Mtr.30611.1.S1_at				-1	3:32626063..32624762	3
Msa.3005.1.S1_at				-3.3	3:32708700..32707178	3
Mtr.331.1.S1_at				-3.3	3:32708700..32707178	3
Mtr.31102.1.S1_at				1.1	3:33003336..32999393	3
Mtr.30884.1.S1_at				-1.5	3:33161243..33157046	3
Mtr.44763.1.S1_at				1.5	3:33232484..33236947	3
Mtr.22779.1.S1_s_at				1.5	3:34716117..34714298	3
Mtr.2952.1.S1_at				1.5	3:35243371..35240158	3
Mtr.41488.1.S1_at				-1.4	3:35404397..35407986	3
Mtr.17426.1.S1_at				1.8	3:35484069..35479263	3
Mtr.41205.1.S1_at				1.6	3:35593559..35589965	3
Mtr.6140.1.S1_at				-1.1	3:36383303..36386150	3
Msa.2945.1.S1_at				-3.1	3:37925310..37923233	3
Mtr.42936.1.S1_at				-3.1	3:37925310..37923233	3
Msa.2842.1.S1_at				-1.6	3:4499050..4495075	3
Mtr.19964.1.S1_at				1.3	3:5581574..5582250	3
Mtr.22379.1.S1_s_at				-1.1	3:6017765..6011521	3
Msa.2414.1.S1_at				2.1	3:6282668..6279532	3
Mtr.30001.1.S1_at				-1.5	3:6415241..6429987	3
Mtr.10023.1.S1_at				-1.5	3:6792101..6799999	3
Mtr.22220.1.S1_at				-1.1	3:7114962..7113910	3
Mtr.33432.1.S1_at				1.1	3:8246270..8244372	3
Mtr.22297.1.S1_at				1.5	3:8617857..8622832	3
Mtr.6325.1.S1_at				1.1	4:10549642..10550180	4
Mtr.7495.1.S1_at				1.4	4:11154044..11154745	4
Mtr.9223.1.S1_at				-2	4:12499564..12500283	4
Mtr.16631.1.S1_at				-1.3	4:12713112..12713751	4
Mtr.43593.1.S1_at				-2.7	4:12724791..12723368	4
Mtr.47452.1.S1_at				2.9	4:13185840..13186952	4
Mtr.47453.1.S1_at				1.3	4:13200806..13192265	4
Mtr.47454.1.S1_at				1.1	4:13200806..13192265	4
Mtr.12159.1.S1_at				1.5	4:13308910..13311045	4
Mtr.7465.1.S1_at				-1.1	4:13504058..13501434	4
Mtr.18387.1.S1_at				1.2	4:14097302..14094780	4
Mtr.3882.1.S1_at				-2	4:14663466..14660187	4
Mtr.47164.1.S1_at				-2.3	4:14788956..14789551	4
Mtr.5274.1.S1_s_at				1.7	4:15730922..15725318	4
Mtr.24275.1.S1_s_at				1.5	4:1605781..1611916	4
Mtr.47700.1.S1_x_at				-1.6	4:16349687..16350369	4
Mtr.22919.1.S1_x_at				-1.1	4:16501601..16500955	4
Mtr.39737.1.S1_at				2.8	4:16903307..16899864	4
Mtr.4126.1.S1_at				1.6	4:16903307..16899864	4
Mtr.16612.1.S1_s_at				-1.5	4:16923599..16920907	4
Mtr.47535.1.S1_at				-1.8	4:17532519..17534448	4
Mtr.20947.1.S1_at				-3	4:18256824..18259026	4
Mtr.20947.1.S1_x_at				-1.9	4:18256824..18259026	4
Mtr.49791.1.S1_at				-2.1	4:18452934..18452549	4
Mtr.49791.1.S1_x_at				-2.6	4:18452934..18452549	4
Mtr.2882.1.S1_at				1.2	4:18716208..18722960	4
Mtr.42085.1.S1_at				1.1	4:18716208..18722960	4
Mtr.20818.1.S1_at				1.9	4:19007457..19001392	4
Mtr.12228.1.S1_at				-1.3	4:19054183..19053476	4
Mtr.45795.1.S1_x_at				-2.5	4:19059984..19058350	4
Msa.1365.1.S1_at				1.6	4:19078408..19085551	4
Mtr.13402.1.S1_at				1.4	4:19078408..19085551	4
Mtr.5327.1.S1_at				1.3	4:19078408..19085551	4
Mtr.31573.1.S1_s_at				1.3	4:19161578..19159201	4
Mtr.31574.1.S1_s_at				1.9	4:19161578..19159201	4
Mtr.15199.1.S1_at				1	4:19282363..19281277	4
Mtr.39864.1.S1_at				-1.2	4:19558506..19561976	4
Mtr.45091.1.S1_at				1.7	4:19854406..19854179	4
Mtr.45005.1.S1_at				1.2	4:20923087..20918335	4
Mtr.5170.1.S1_at				1.1	4:20923087..20918335	4
Msa.1408.1.S1_at				1.7	4:21058583..21062716	4
Mtr.44826.1.S1_at				1.3	4:21058583..21062716	4
Mtr.51620.1.S1_at				-2.4	4:21216029..21215274	4
Mtr.51620.1.S1_x_at				-2.1	4:21216029..21215274	4
Mtr.45607.1.S1_s_at				1.8	4:21505560..21506303	4
Mtr.18524.1.S1_at				1.6	4:22053870..22059044	4
Mtr.12429.1.S1_at				-1.1	4:22064956..22067634	4
Mtr.13229.1.S1_at				1.6	4:22702054..22702278	4
Mtr.9635.1.S1_at				1.1	4:22704025..22705413	4
Mtr.16167.1.S1_at				-2.8	4:22940747..22936522	4
Mtr.19988.1.S1_at				1.1	4:24299515..24295725	4
Mtr.5324.1.S1_at				1.5	4:24811008..24812998	4
Mtr.11811.1.S1_s_at				-1.2	4:25913766..25915044	4
Mtr.52074.1.S1_at				1.3	4:25984623..25980661	4
Mtr.27572.1.S1_at				1.7	4:26268479..26270530	4
Mtr.13261.1.S1_s_at				1.8	4:26638879..26649250	4
Mtr.45971.1.S1_at				1.9	4:26692606..26689868	4
Mtr.11814.1.S1_at				1	4:27361645..27366945	4
Mtr.16200.1.S1_at				-1.5	4:28664161..28665439	4
Mtr.42683.1.S1_at				1.1	4:30139642..30146255	4
Mtr.13202.1.S1_at				1.7	4:30360100..30353404	4
Mtr.5242.1.S1_at				1.7	4:30360100..30353404	4
Mtr.7241.1.S1_s_at				1.1	4:30866558..30863369	4
Mtr.34732.1.S1_at				1.5	4:31054749..31058607	4
Mtr.17305.1.S1_at				1.5	4:31178345..31173892	4
Mtr.27060.1.S1_at				-1.4	4:31560854..31554816	4
Mtr.46635.1.S1_at				1.2	4:31630718..31633147	4
Mtr.38801.1.S1_at				1.8	4:32525119..32528750	4
Mtr.17452.1.S1_at				1	4:32862993..32857264	4
Mtr.21820.1.S1_at				-1.7	4:33248788..33247445	4
Msa.2728.1.S1_at				1.3	4:33273871..33272447	4
Mtr.45813.1.S1_at				1.5	4:33593887..33593192	4
Mtr.10107.1.S1_at				1.6	4:33627926..33624140	4
Msa.1156.1.S1_at				1.1	4:33852063..33841619	4
Mtr.13099.1.S1_at				1.4	4:33852063..33841619	4
Mtr.38339.1.S1_s_at				2.2	4:33988308..33983849	4
Mtr.8405.1.S1_s_at				2.1	4:33988308..33983849	4
Mtr.25577.1.S1_s_at				-2.8	4:34068878..34068440	4
Mtr.20492.1.S1_at				1.3	4:34304307..34309294	4
Mtr.32645.1.S1_at				1.2	4:34364593..34366433	4
Mtr.17617.1.S1_at				1.3	4:34532532..34534979	4
Msa.1623.1.S1_at				-1.4	4:35379388..35378386	4
Mtr.10356.1.S1_at				-2.1	4:35379388..35378386	4
Mtr.40125.1.S1_at				-1.4	4:35379388..35378386	4
Mtr.40130.1.S1_at				-2.1	4:35379388..35378386	4
Mtr.42330.1.S1_at				1.1	4:35573654..35570349	4
Mtr.44857.1.S1_at				-1.1	4:36141590..36139721	4
Mtr.46939.1.S1_at				-1	4:36422203..36424644	4
Mtr.35240.1.S1_s_at				-1.8	4:36814578..36815924	4
Mtr.44923.1.S1_at				1.4	4:36862652..36859630	4
Mtr.50198.1.S1_at				-1.2	4:37304259..37304614	4
Mtr.29531.1.S1_at				4.3	4:38005595..38006043	4
Mtr.9307.1.S1_at				1.9	4:38218689..38214607	4
Msa.2232.1.S1_at				1.5	4:38528891..38525727	4
Mtr.42852.1.S1_x_at				-2.2	4:38632401..38632081	4
Mtr.7917.1.S1_at				-2	4:38759685..38753380	4
Mtr.32925.1.S1_at				3.4	4:38819351..38822325	4
Mtr.39779.1.S1_at				-1.4	4:38919123..38917218	4
Mtr.39100.1.S1_at				-1.2	4:39049704..39048957	4
Mtr.9480.1.S1_at				1.5	4:39236441..39233753	4
Mtr.45364.1.S1_at				2	4:4186357..4181962	4
Mtr.15000.1.S1_at				1.2	4:5573845..5572395	4
Mtr.14950.1.S1_s_at				-1.1	4:5697074..5700988	4
Mtr.26679.1.S1_at				-1	4:5872684..5882754	4
Mtr.40165.1.S1_at				-1.7	4:6329213..6324285	4
Mtr.47036.1.S1_at				-1.9	4:7824918..7821557	4
Mtr.9896.1.S1_s_at				1.9	4:8039607..8049237	4
Mtr.31788.1.S1_at				-1.3	5:10728791..10729973	5
Mtr.26463.1.S1_at				-1.3	5:11537562..11536075	5
Mtr.49103.1.S1_s_at				-2	5:11642927..11642214	5
Mtr.38590.1.S1_at				-1.1	5:11981076..11983520	5
Mtr.5992.1.S1_at				-1.7	5:1245702..1249630	5
Mtr.39409.1.S1_at				2	5:12969632..12973456	5
Mtr.36954.1.S1_at				-2.8	5:13522348..13520449	5
Msa.1903.1.S1_at				-2.2	5:14122533..14120708	5
Mtr.52072.1.S1_at				-1.8	5:14122533..14120708	5
Mtr.4998.1.S1_s_at				1.3	5:14135063..14137575	5
Mtr.4075.1.S1_at				-1.1	5:14181339..14179895	5
Mtr.41420.1.S1_at				-2	5:14269465..14273744	5
Mtr.41420.1.S1_s_at				-2.6	5:14269465..14273744	5
Mtr.13910.1.S1_s_at				-1.1	5:1445980..1445262	5
Mtr.23275.1.S1_at				1.4	5:15238569..15234908	5
Mtr.9679.1.S1_at				3.2	5:15474722..15473477	5
Mtr.7939.1.S1_at				-1.1	5:15983633..15987761	5
Mtr.35065.1.S1_at				-1.7	5:16996337..16997014	5
Msa.953.1.S1_at				-5.1	5:17534320..17533436	5
Msa.2895.1.S1_at				1.7	5:17726078..17723457	5
Mtr.11851.1.S1_at				-2	5:18450551..18448498	5
Mtr.34426.1.S1_at				1	5:18527638..18531300	5
Mtr.13212.1.S1_at				1.4	5:18620937..18626293	5
Mtr.17844.1.S1_at				1.3	5:1906215..1905493	5
MtrAffx.53599.1.S1_s_at				-2.3	5:19882856..19884249	5
MsaAffx.3538.1.S1_at				-4	5:19889769..19891035	5
Mtr.2994.1.S1_s_at				1.3	5:19891403..19891901	5
Mtr.31496.1.S1_s_at				-2.1	5:19891903..19892679	5
MtrAffx.53600.1.S1_s_at				-1.4	5:19892769..19893160	5
Msa.1990.1.S1_at				-1.9	5:20351149..20348778	5
Mtr.9009.1.S1_at				-1.2	5:20380881..20385536	5
Mtr.11691.1.S1_at				-2.6	5:20711958..20712541	5
Mtr.6487.1.S1_at				1.1	5:21526629..21521483	5
Mtr.5663.1.S1_at				1.4	5:21988207..21989314	5
Mtr.9296.1.S1_at				2.2	5:22240935..22226697	5
Mtr.43538.1.S1_at				2.1	5:22393267..22401957	5
Mtr.9056.1.S1_at				1.4	5:22393267..22401957	5
Mtr.48816.1.S1_at				-1.4	5:22486113..22479402	5
Mtr.39560.1.S1_at				1.3	5:23709374..23707315	5
Mtr.31739.1.S1_at				-1	5:24513689..24517664	5
Mtr.41107.1.S1_at				1.3	5:24757696..24748805	5
Mtr.37357.1.S1_at				1.8	5:24992110..24989615	5
Mtr.31.1.S1_at				-1.3	5:25772216..25776428	5
Mtr.41704.1.S1_at				-1.4	5:25893428..25894477	5
Mtr.1583.1.S1_s_at				1.4	5:26140800..26150763	5
Mtr.33904.1.S1_at				-1	5:26588065..26587480	5
Mtr.38408.1.S1_s_at				-1.1	5:26664169..26667628	5
Mtr.34547.1.S1_at				-1	5:26804943..26805321	5
Mtr.9023.1.S1_s_at				3	5:26950404..26953631	5
Mtr.49304.1.S1_at				1.2	5:28178863..28187104	5
Mtr.7515.1.S1_at				1.6	5:28832389..28828058	5
Mtr.4732.1.S1_at				-1.1	5:28901208..28899082	5
Mtr.38132.1.S1_a_at				-1	5:2912915..2908499	5
Mtr.2115.1.S1_at				-1.3	5:29516566..29520114	5
Msa.2101.1.S1_at				-1.3	5:29741059..29741928	5
Msa.1625.1.S1_at				2.1	5:29824887..29827130	5
Msa.37.1.S1_at				-1.2	5:29824887..29827130	5
Mtr.42141.1.S1_s_at				2.1	5:29824887..29827130	5
Mtr.42673.1.S1_at				1.1	5:29853133..29844618	5
Mtr.10423.1.S1_at				-1.1	5:30761166..30763848	5
Mtr.22108.1.S1_x_at				-1.4	5:30799594..30800973	5
Mtr.51429.1.S1_at				1.1	5:30831090..30835172	5
Mtr.42747.1.S1_at				1.5	5:31266062..31266740	5
Mtr.4373.1.S1_at				-1	5:3146520..3143236	5
Mtr.7044.1.S1_at				-1.1	5:31581449..31578162	5
Mtr.35184.1.S1_at				1.4	5:31596388..31600924	5
Mtr.17039.1.S1_s_at				-2.1	5:32183283..32182843	5
Mtr.31078.1.S1_at				1.4	5:3225202..3228395	5
Mtr.17058.1.S1_at				-1.8	5:32288267..32288500	5
Mtr.27673.1.S1_at				-2.8	5:32288267..32288500	5
Mtr.35729.1.S1_at				-2.8	5:32288267..32288500	5
Mtr.5887.1.S1_at				-1.7	5:32288267..32288500	5
Mtr.1568.1.S1_at				-1.8	5:32460095..32457413	5
Mtr.20585.1.S1_at				1.1	5:32529553..32535520	5
Mtr.11427.1.S1_at				1.6	5:32655565..32636239	5
Msa.1768.1.S1_at				-1.4	5:33050430..33052222	5
Mtr.12409.1.S1_at				-1.1	5:33050430..33052222	5
Mtr.30126.1.S1_at				-1.1	5:33505132..33502219	5
Mtr.11640.1.S1_at				-1.1	5:34098157..34098879	5
Mtr.12815.1.S1_at				1.2	5:34293843..34298513	5
Mtr.43631.1.S1_at				2.1	5:34592377..34590077	5
Mtr.12396.1.S1_at				-4.4	5:34599043..34600106	5
Mtr.41768.1.S1_at				1.7	5:35438414..35435239	5
Mtr.38855.1.S1_at				1.1	5:35466518..35468912	5
Mtr.29154.1.S1_at				-1.3	5:35863675..35865134	5
Mtr.11766.1.S1_s_at				1.2	5:36021853..36019613	5
Mtr.12356.1.S1_at				-1.4	5:36140329..36136043	5
Mtr.51281.1.S1_at				1.9	5:36140329..36136043	5
Mtr.17239.1.S1_at				-1.1	5:3635489..3634244	5
Mtr.27719.1.S1_at				1.2	5:36760916..36755600	5
Mtr.28493.1.S1_at				-1.5	5:36778147..36782653	5
Mtr.12729.1.S1_at				1	5:36964461..36964080	5
Mtr.46678.1.S1_at				1.1	5:37023577..37014450	5
Mtr.17151.1.S1_at				-1.2	5:37171164..37168772	5
Mtr.13097.1.S1_at				1.5	5:4375841..4385572	5
Mtr.44060.1.S1_at				1	5:4514506..4520521	5
Msa.1136.1.S1_at				1.2	5:5290810..5296287	5
Mtr.31198.1.S1_at				-1.3	5:5540923..5540659	5
Mtr.42570.1.S1_at				1.4	5:5679952..5675943	5
Mtr.18274.1.S1_at				1	5:6038204..6037274	5
Mtr.50270.1.S1_at				-1.1	5:6534334..6534492	5
Mtr.43030.1.S1_at				-1.2	5:6669795..6674412	5
Mtr.7260.1.S1_at				-1.6	5:6716384..6718351	5
Mtr.82.1.S1_at				-2	5:6888110..6888873	5
Mtr.39849.1.S1_at				-2.7	5:6919412..6927158	5
Mtr.51545.1.S1_at				-1.1	5:6986778..6984171	5
Mtr.39112.1.S1_at				1	5:8018147..8012487	5
Mtr.5549.1.S1_at				1.3	5:8018147..8012487	5
Mtr.30594.1.S1_at				-2.4	5:8134364..8138487	5
Mtr.314.1.S1_at				1.2	5:815644..820571	5
Mtr.7459.1.S1_at				1.4	5:8751767..8753152	5
Mtr.265.1.S1_at				1.4	5:9008599..9014627	5
Mtr.35351.1.S1_at				-1.1	5:9423383..9425850	5
Mtr.32230.1.S1_at				3.6	5:9435386..9426465	5
Mtr.46291.1.S1_s_at				-1.4	5:9967567..9965999	5
Mtr.50934.1.S1_at				1.2	6:11874333..11874133	6
Mtr.37025.1.S1_a_at				-1.3	6:12460429..12460068	6
Mtr.7276.1.S1_at				1.8	6:12486929..12486014	6
Mtr.31398.1.S1_at				-1.3	6:12694772..12692058	6
Mtr.3095.1.S1_at				-1.2	6:12892073..12888829	6
Mtr.42169.1.S1_at				1.4	6:13252880..13253420	6
Mtr.35776.1.S1_at				1.4	6:14239283..14238365	6
Mtr.29092.1.S1_s_at				1.6	6:14329882..14325945	6
Mtr.27045.1.S1_at				1.3	6:14483217..14490615	6
Mtr.5453.1.S1_at				1.7	6:14483217..14490615	6
Mtr.30423.1.S1_at				-2.7	6:14538805..14542621	6
Mtr.23357.1.S1_at				1	6:15974971..15971406	6
Mtr.18492.1.S1_s_at				-3.2	6:1649551..1647522	6
Mtr.29990.1.S1_at				-1.2	6:1661156..1664697	6
Mtr.39087.1.S1_at				1.2	6:16890071..16898954	6
Mtr.4971.1.S1_at				1.2	6:17645363..17641979	6
Mtr.20245.1.S1_s_at				-1.5	6:17809289..17810807	6
Mtr.9318.1.S1_at				-1.4	6:17809289..17810807	6
Mtr.44899.1.S1_at				1.5	6:18501444..18500186	6
Mtr.8722.1.S1_s_at				1.1	6:18722433..18718823	6
Mtr.45999.1.S1_at				1.4	6:19032997..19031256	6
Mtr.40470.1.S1_at				1.9	6:19830736..19824044	6
Mtr.569.1.S1_s_at				2.3	6:2218718..2214772	6
Mtr.2135.1.S1_s_at				1.8	6:2279638..2276446	6
Mtr.38392.1.S1_at				1.4	6:2990726..2982379	6
Mtr.42019.1.S1_at				2.2	6:2990726..2982379	6
Mtr.24561.1.S1_s_at				1.8	6:3163227..3161474	6
Mtr.46616.1.S1_at				1.3	6:3163227..3161474	6
Mtr.44808.1.S1_at				-2.3	6:4167114..4167557	6
Mtr.34738.1.S1_s_at				-1.6	6:5509826..5513753	6
Mtr.9712.1.S1_at				-1.4	6:5509826..5513753	6
Mtr.43738.1.S1_s_at				1.1	6:5721129..5726600	6
Mtr.26056.1.S1_at				-1.2	6:9627176..9626771	6
Mtr.22160.1.S1_x_at				-1.2	7:11415166..11415718	7
Mtr.44608.1.S1_at				-1.5	7:11415166..11415718	7
Mtr.29876.1.S1_at				1.1	7:12293080..12291376	7
Mtr.2921.1.S1_at				-1.6	7:12963839..12965980	7
Mtr.19820.1.S1_at				-1.4	7:13871659..13874439	7
Mtr.9043.1.S1_at				-2.4	7:14006838..14004422	7
Mtr.35429.1.S1_at				-1.5	7:14071659..14072295	7
Mtr.8879.1.S1_at				-2.4	7:14071659..14072295	7
Mtr.8879.1.S1_x_at				-2.3	7:14071659..14072295	7
Mtr.23963.1.S1_at				1.3	7:14795088..14792065	7
Mtr.1545.1.S1_at				2.5	7:15636767..15633832	7
Mtr.47272.1.S1_at				-1.3	7:15997787..15993184	7
Mtr.9894.1.S1_at				-1.2	7:16597463..16595754	7
Mtr.46957.1.S1_at				1.2	7:16817729..16819431	7
Mtr.12630.1.S1_at				1	7:16849234..16854522	7
Mtr.4082.1.S1_at				1.4	7:16855753..16861243	7
Mtr.15448.1.S1_at				-2.6	7:1738310..1739957	7
Mtr.12257.1.S1_at				-1.4	7:17493919..17494692	7
Mtr.36335.1.S1_at				-2.2	7:17580174..17578364	7
Mtr.35135.1.S1_at				-1.5	7:17783050..17776886	7
Mtr.5102.1.S1_at				-1.7	7:18158323..18163378	7
Mtr.32077.1.S1_at				1	7:18805516..18802065	7
Mtr.51883.1.S1_x_at				-2.7	7:18949401..18951770	7
Mtr.37348.1.S1_at				1.5	7:18967785..18973644	7
Mtr.18840.1.S1_at				1.8	7:1928366..1935672	7
Mtr.13682.1.S1_at				1	7:19603566..19612907	7
Mtr.42487.1.S1_at				1.1	7:19616806..19625635	7
Mtr.43838.1.S1_at				-1.1	7:20313333..20307521	7
Mtr.18222.1.S1_at				-1.7	7:20420911..20420261	7
Mtr.50032.1.S1_at				-2.1	7:21143331..21145565	7
Mtr.9157.1.S1_at				2.3	7:21250711..21263701	7
Msa.1916.1.S1_at				4.1	7:21706435..21707816	7
Mtr.50189.1.S1_at				1.1	7:21846464..21841025	7
Mtr.2444.1.S1_at				1.2	7:22091466..22095521	7
Mtr.38839.1.S1_s_at				1.4	7:22091466..22095521	7
Mtr.49164.1.S1_at				1.4	7:22091466..22095521	7
Mtr.38767.1.S1_at				1.8	7:22236361..22232743	7
Msa.2664.1.S1_at				1.1	7:22635587..22630184	7
Mtr.51154.1.S1_at				-1.3	7:22653152..22652716	7
Mtr.41224.1.S1_at				1.3	7:23056932..23063280	7
Mtr.47946.1.S1_at				-1.4	7:23622233..23619751	7
Mtr.29167.1.S1_at				-1.6	7:23786267..23796972	7
Mtr.50001.1.S1_s_at				1.5	7:24551704..24573691	7
Mtr.42321.1.S1_at				1.1	7:25046016..25044110	7
Mtr.1865.1.S1_at				1.2	7:25125537..25138130	7
Mtr.25427.1.S1_at				-1.6	7:25777429..25778266	7
Mtr.33840.1.S1_at				1.9	7:25943087..25949483	7
Mtr.3073.1.S1_s_at				1.4	7:26040129..26046665	7
Mtr.36385.1.S1_at				-2	7:26151525..26151919	7
Mtr.41474.1.S1_s_at				2.1	7:26185318..26193274	7
Msa.1043.1.S1_at				1	7:26364256..26367390	7
Mtr.38237.1.S1_at				1.4	7:26699056..26701738	7
Mtr.31906.1.S1_at				1.1	7:26813546..26818795	7
Mtr.11795.1.S1_at				1.8	7:2803282..2800688	7
Mtr.10361.1.S1_at				-2.6	7:28394257..28396009	7
Mtr.10364.1.S1_at				-1.3	7:28394257..28396009	7
Mtr.1844.1.S1_s_at				1.5	7:28569080..28573416	7
Mtr.39698.1.S1_at				1.2	7:28569080..28573416	7
Msa.3071.1.S1_at				-1.1	7:28723398..28724965	7
Mtr.1156.1.S1_at				-1.1	7:28723398..28724965	7
Mtr.22766.1.S1_s_at				1.3	7:28915948..28916262	7
Msa.3029.1.S1_at				4.3	7:29270364..29269166	7
Mtr.4643.1.S1_at				-1	7:29321334..29315645	7
Mtr.37229.1.S1_at				-1	7:29354077..29358733	7
Mtr.44526.1.S1_at				-1.1	7:29407556..29405836	7
Mtr.32464.1.S1_at				1.1	7:30149547..30139814	7
Mtr.49069.1.S1_at				1.3	7:31056037..31050041	7
Mtr.49069.1.S1_s_at				1.6	7:31056037..31050041	7
Mtr.10703.1.S1_at				1.7	7:31667590..31675645	7
Mtr.29716.1.S1_at				-1.9	7:31954171..31955881	7
Msa.1300.1.S1_at				-1.6	7:32034615..32032254	7
Mtr.12357.1.S1_at				-1.5	7:32034615..32032254	7
Mtr.31580.1.S1_at				-1.5	7:3570012..3570947	7
Mtr.23497.1.S1_at				-1.2	7:4862063..4867700	7
Mtr.25664.1.S1_at				-1.1	7:560090..565103	7
Mtr.25667.1.S1_s_at				1.1	7:573667..575074	7
Mtr.10199.1.S1_s_at				-1	7:9456852..9454580	7
Mtr.30761.1.S1_at				-1.7	7:9805343..9801661	7
Mtr.21767.1.S1_at				-1.9	8:10134098..10141456	8
Msa.1434.1.S1_at				1.7	8:14378522..14379540	8
Mtr.20339.1.S1_s_at				-1.3	8:14382213..14379545	8
Mtr.20686.1.S1_at				2.6	8:15020834..15025022	8
Mtr.13280.1.S1_at				1.1	8:1637055..1642644	8
Mtr.22726.1.S1_at				2.1	8:16436131..16436846	8
Mtr.29459.1.S1_at				-1.7	8:17308038..17301900	8
Mtr.46902.1.S1_s_at				1.5	8:17320169..17313961	8
Mtr.45558.1.S1_at				1.5	8:17715994..17721337	8
Mtr.31764.1.S1_at				-3.5	8:17731614..17723499	8
Mtr.16999.1.S1_at				1.5	8:17807466..17810778	8
Mtr.32452.1.S1_at				-2.2	8:18587373..18590425	8
Mtr.8676.1.S1_s_at				1.8	8:18839959..18843477	8
Mtr.14263.1.S1_at				-2.1	8:18979021..18982193	8
Mtr.45481.1.S1_at				2	8:19709444..19714984	8
Mtr.10283.1.S1_at				-1	8:19901968..19905238	8
Mtr.9946.1.S1_at				-1.1	8:20226814..20229250	8
Mtr.46113.1.S1_at				1.2	8:20475390..20469390	8
Mtr.50087.1.S1_at				1.7	8:21094233..21091236	8
Mtr.31293.1.S1_s_at				-1.1	8:22776091..22774527	8
Mtr.8838.1.S1_at				-1.4	8:22801844..22806388	8
Mtr.11654.1.S1_at				3.2	8:23256422..23257627	8
Mtr.29103.1.S1_at				-2	8:2325866..2329046	8
Mtr.17074.1.S1_at				-1.5	8:23293591..23294214	8
Mtr.29161.1.S1_at				1.1	8:23536629..23539000	8
Mtr.49967.1.S1_at				2	8:23751526..23746749	8
Mtr.11952.1.S1_at				-1.2	8:23809651..23805669	8
Mtr.35921.1.S1_at				-2	8:23825401..23821862	8
Mtr.7363.1.S1_at				1.8	8:24710788..24710074	8
Mtr.17506.1.S1_at				1.3	8:24889644..24894939	8
Mtr.33329.1.S1_at				-1.2	8:25469161..25468738	8
Mtr.4615.1.S1_at				-1.6	8:25993849..25999512	8
Mtr.43126.1.S1_at				-1.1	8:26187266..26194608	8
Mtr.24765.1.S1_at				-2.2	8:26205514..26206112	8
Mtr.1245.1.S1_at				1.2	8:26593613..26583681	8
Mtr.5261.1.S1_at				1.3	8:26838920..26839099	8
Mtr.18420.1.S1_at				-1.5	8:27130681..27131490	8
Mtr.494.1.S1_at				1.9	8:28922834..28914717	8
Mtr.51987.1.S1_at				1.2	8:29468198..29486018	8
Mtr.23674.1.S1_at				1.2	8:30268471..30270747	8
Mtr.12288.1.S1_at				-1.4	8:30481519..30482541	8
Msa.1060.1.S1_at				2.8	8:30508549..30511787	8
Mtr.22656.1.S1_s_at				2.4	8:30508549..30511787	8
Mtr.33288.1.S1_s_at				1.9	8:30847729..30840181	8
Msa.2902.1.S1_at				1.7	8:31067327..31072421	8
Mtr.18482.1.S1_at				-1.2	8:31228034..31226944	8
Mtr.45124.1.S1_at				-1.3	8:31429051..31431660	8
Mtr.9445.1.S1_at				1.5	8:31620761..31615765	8
Mtr.14362.1.S1_a_at				1.4	8:31842036..31838123	8
Mtr.14362.1.S1_at				1.2	8:31842036..31838123	8
Msa.2909.1.S1_at				-2.1	8:31851515..31844279	8
Mtr.15385.1.S1_at				-2.2	8:31851515..31844279	8
Mtr.15386.1.S1_at				-1.2	8:31866794..31869406	8
Msa.1752.1.S1_s_at				-1.6	8:32195372..32196726	8
Mtr.43525.1.S1_at				-1.2	8:34640432..34635636	8
Mtr.31839.1.S1_at				1.1	8:34701365..34695690	8
Mtr.5766.1.S1_at				1.3	8:35098740..35101344	8
Mtr.24920.1.S1_at				-2	8:3547602..3553188	8
Mtr.209.1.S1_at				1.2	8:3566223..3560183	8
Mtr.10982.1.S1_at				2.6	8:4610719..4616699	8
Mtr.33475.1.S1_s_at				-1.5	8:4691499..4688595	8
Mtr.17265.1.S1_s_at				-1.1	8:4868841..4865169	8
Mtr.45302.1.S1_at				1.5	8:5723218..5719167	8
Mtr.3671.1.S1_at				-1.1	8:5738362..5739490	8
Mtr.25806.1.S1_at				-1.8	8:5764029..5764925	8
Mtr.27304.1.S1_at				1.6	8:6201357..6211296	8
Mtr.10471.1.S1_at				-1.2	8:7248340..7253083	8
Mtr.33257.1.S1_s_at				1	8:8906920..8892077	8
Mtr.14160.1.S1_at				1.2	8:8907863..8912024	8
Mtr.1274.1.S1_at				-2	8:9078831..9080424	8
Mtr.38001.1.S1_at				1.5	8:9560123..9558420	8
Mtr.1368.1.S1_at				-1.4	8:9575390..9576088	8
Mtr.48814.1.S1_x_at				-1.3	8:9959501..9957382	8
