# Supplementary material for: Transcript profiling of two alfalfa genotypes with contrasting cell wall composition in stems using a cross-species platform: optimizing analysis by masking biased probes
Source: BMC Genomics. 2010 May 24;11:323. doi: 10.1186/1471-2164-11-323 (PMC2893600; doi:10.1186/1471-2164-11-323)
Supplement: Additional file 5 — Primers used for real-time quantitative RT-PCR validation. A table listing primers used for real-time quantitative RT-PCR validation of the candidate genes selected from three functional categories (see Table 1). [file 1471-2164-11-323-S5.TXT]

Probe_Set_ID	Forward Primer	Reverse Primer
Msa.3005.1.S1_at	AATGCGGTAAACAAGCTGGG	AGTATTCGCCGGTTGATCCA
Mtr.40028.1.S1_at	TAAAGTCGAGGATCGGGTCG	GCAAATGGCCTTTGGTTGTT
Mtr.40130.1.S1_at	TCAGCAATACTGGAAATCCCG	CTACCAGGTCCACCATTGGG
Mtr.4595.1.S1_at	TCACAGGCAATCGCAATGTC	AACTGCCACGAACCCTTGAG
Mtr.45005.1.S1_at	AAGACCGCGCATCTTTCTGT	CACCCATCCTTAGTGCCCTG
Mtr.31102.1.S1_at	CTTATCCCGCACGTCACAAA	AATCAACTTGTCTCTTGGCGC
Mtr.6499.1.S1_at	CAGATTGGTCTCATGCACCCT	TTGCAGCCACTGAAATTGGA
Msa.2895.1.S1_at	GGTGGTCCAACAATGGCTGT	GCATTGATTCGAGGCGTAGC
Mtr.10429.1.S1_at	TGCTGCTCAGGACCCAGAGT	TGAAGTCTCCAGCCCTGCAT
Mtr.8985.1.S1_at	TTCAAAGACTTTGGCCGAGG	TGCCACCATTGTTGGGTTAAG
Mtr.4850.1.S1_at	TGAAATTGGTGAAGAAGGGTGG	CCTCATCCTCAGACATGGCC
Mtr.2288.1.S1_at	TGGCTGTGGAGCTTACACCC	GAGCCCTTCCAAAGTCCAGG
Mtr.37847.1.S1_at	GCCTATGATTGGTTGGCCTTT	TCCATCCCTATCCCCCAAGT
Mtr.28784.1.S1_at	GCAATTTCGTCCCTTCAGCA	CCCTTAGGTGCACTGCCTCA
Mtr.17513.1.S1_s_at	AAGTCATGCCGACAAGCAGA	AACGAGTTGTCCTGCTGCAA
Mtr.972.1.S1_at	TGGGCCAACAACGTTTAGGT	CACCAGCTCCCATTCCTCC
Mtr.50483.1.S1_at	AAGGCTTTGGTGAGCTTGTTG	TGCAGCCTCCTCTGTGGTG
Mtr.39849.1.S1_at	TTCGGAGTAAGGGCTGGTGA	CTGTTGTGTGCCTCCTGCTG
Mtr.24122.1.S1_at	AGTAGCACCGGCATAGCAGG	CATAGGTGCCGGTTCAGAAAA
Mtr.46916.1.S1_at	GGAGTTATCCAAGCCCCTCAA	TGTCCCCTTGCAAAGTTCGT
Mtr.38132.1.S1_a_at	GAAGCTGTTATGGCTTGCCG	CCGACATTGTCGCACCACT
Mtr.17177.1.S1_at	ACCTTGCTGCTAACACAGGGA	CAAAGGAGCACCAAGTTGGC
Mtr.42648.1.S1_at	TTGGAGCCCTGCTGAAGATC	CGTTGAAGACCTGCTTGTTTAGG
Mtr.14808.1.S1_at	CAGGATGCCAGACATGGGAT	CGCCAGTTTCATCAACCTCC
Mtr.39174.1.S1_at	GTTGCGGTGCATTCAGTTTG	TGGCCCAGAACTTCTTGACAA
Mtr.33527.1.S1_at	AGGAAAGCACATTTCACCGG	GGATTGCGTTTCCATTGCTC
Mtr.23120.1.S1_s_at	GTTTGTCCACGGTCTCCCAT	TGGGAGTTTCCGAAGACCTG
Mtr.12866.1.S1_at	TCCTTTGGTGTCGTGGCTCT	GCTGCCAAGCCCATTCTAGA
Mtr.11654.1.S1_at	GGTGACCGTGCATCCAAAAT	CCACATGATGAACCCACGTG
Mtr.47127.1.S1_at	ATGCTTGCTGCACATCGAAA	AATTGAGACGGCCCTATCCC
Mtr.5102.1.S1_at	CAGGCGCATTACAGTTGACG	GGAGCAAACAGGTTCCTCGTT
Mtr.1545.1.S1_at	TCCAATAGCATTGTTGCGGAT	GGTGACAAAGCTGGCAGAGG
Mtr.9480.1.S1_at	TTAGCTGAAGCCGAAGCAGC	AGTACGACCGCCGACAGAAG
Mtr.3024.1.S1_at	GGATGGCTCCAAAGGCATTA	CCCGAATCAAAAAGCTGAACA
